# Supplementary material for: Public Attitudes toward the Final Disposal of Radioactively Contaminated Soil Resulting from the Fukushima Daiichi Nuclear Power Station Accident
Source: Environ Manage. 2024 Feb 2;73(5):962–72. doi: 10.1007/s00267-024-01938-w (PMC11023960; doi:10.1007/s00267-024-01938-w)
Supplement: Supplementary file 2 — Resource 2-6 [file 267_2024_1938_MOESM2_ESM.xlsx]

## Sheet: Information
Supplementary Information
Article title: Public attitudes toward the final disposal of radioactively contaminated soil resulting from the Fukushima Daiichi nuclear power station accident
Journal name: Environmental Management
Author names, affiliation and e-mail address of the corresponding author: Momo Takada1*, Michio Murakami2, Susumu Ohnuma3, Yukihide Shibata3, Tetsuo Yasutaka1 1 Institute for Geo-Resources and Environment, National Institute of Advanced Industrial Science and Technology, Tsukuba, Ibaraki, Japan 2 Center for Infectious Disease Education and Research, Osaka University, Suita, Osaka, Japan 3 Departm…

## Sheet: OR2
Online Resource 2. Questions on moral foundations and the reliability coefficients of the responses.
Moral foundations	Questions	α*, Kanto region	α*, Kansai region
Harm/Care	1. Whether or not someone was mentally injured. 2. Whether or not there was consideration for the weak and vulnerable. 3. Whether or not the person was cruel.	0.85	0.8
Fairness/Recipriocity	1. Whether some people were treated differently. 2. Whether there was unfairness. 3. Whether someone's rights were neglected.	0.88	0.85
Ingroup/Loyalty	1. Whether there was love for one's country in one's behavior. 2. Whether there has been a betrayal of the group to which you belong. 3. Whether the person's actions lacked loyalty.	0.75	0.72
Authority/Respect	1. Whether there was a lack of respect for authority. 2. Whether the person followed the traditional customs of the society. 3. Whether the behavior caused disorder or confusion.	0.69	0.65
Purity/Sanctity	1. Whether the behavior violated general standards of purity or decency. 2. Whether the behavior was offensive. 3. Whether the behavior was something that God would not allow.	0.68	0.63
* Cronbach’s alpha

## Sheet: OR3
Online Resource 3. All questionnaire responses.
Region*	Interest in the accident	Subjective knowledge of decontamination	Subjective knowledge of final disposal	Agreement with the final disposal	Risk perception_1	Risk perception_2	Risk perception_3	Inequity_1	Inequity_2	Inequity_3	Protected value_1	Protected value_2	Harm/Care_1	Fairness/Recipriocity_1	Ingroup/Loyalty_1	Authority/Respect_1	Purity/Sanctity_1	Harm/Care_2	Fairness/Recipriocity_2	Ingroup/Loyalty_2	Authority/Respect_2	Purity/Sanctity_2	Harm/Care_3	Fairness/Recipriocity_3	Ingroup/Loyalty_3	Authority/Respect_3	Purity/Sanctity_3	Comments and opinions (Japanese)	Comments and opinions (English)
7	2	1	1	1	1	3	3	2	3	5	2	3	2	3	4	5	5	4	3	2	4	4	2	3	4	5	2
18	4	4	3	3	4	4	3	3	3	2	2	2	4	4	5	3	5	5	4	5	3	5	5	4	3	5	2	日本のことなので、福島だけに背負わすのはどうかと思うので、県外で最終処分するのは仕方ないと思う。被害が最小限に抑えられるように実行してほしいです	Since this is a Japanese problem, I think it is inevitable that the final disposal will take place outside the prefecture, as I do not think the burden should be placed on Fukushima alone. I hope the government will do its best to minimize the damage.
17	4	3	2	2	3	3	3	3	3	3	3	3	3	3	3	3	3	3	3	3	3	3	3	3	3	3	3	何とも言えない	I can't say for sure.
20	4	3	3	3	4	3	4	3	3	4	2	2	4	4	2	1	3	4	5	2	2	4	5	4	2	4	3	福島が住めなくなったり、長く住んでなくて他に住まざるを得なくなってしまった。他で暮らしている人も負担すべき。	People can no longer live in Fukushima or have not lived there for a long time and have been forced to live elsewhere. People living elsewhere should also bear the burden.
16	3	2	1	3	3	3	3	3	3	3	3	3	3	3	3	3	3	3	3	3	3	3	3	3	3	3	3
10	4	3	1	3	3	3	3	3	3	3	2	2	4	4	3	3	4	4	4	4	4	4	4	4	3	4	4	安全面に充分配慮して場所を決めてほしい	I hope them will take safety into consideration when deciding on a location.
1	4	3	3	3	4	4	4	2	4	2	2	2	4	4	4	4	4	5	3	4	4	3	3	3	4	4	3
6	5	3	3	4	2	2	2	2	5	5	2	5	5	5	2	5	5	2	5	5	5	5	5	5	5	5	5	宇宙でしょぶんしてほしい	I want them disposed of in space.
5	1	2	1	2	1	1	1	1	1	1	1	1	1	1	1	1	1	1	1	1	1	1	1	1	1	1	1	興味なし。	Not interested.
6	4	3	4	1	5	5	5	5	5	5	5	5	4	3	4	3	4	3	4	4	4	4	5	4	3	5	5	反対	I disagree.
11	5	3	2	2	5	5	4	5	4	4	5	5	5	4	2	1	2	4	3	4	1	4	5	4	2	4	2	安全に絶対はないと思うし、どうすれば正解という答えもないと思う。	I don't think there are any absolutes in safety, and I don't think there is a right answer.
11	5	4	4	3	5	4	4	4	5	4	4	5	4	5	4	4	3	4	3	4	5	5	4	4	4	5	4	未来のためにも、その政策はしたほうがいいとおもう	I think the policy should be done for the future.
3	5	4	3	1	4	5	4	4	5	5	4	5	5	4	4	5	4	4	5	5	4	4	5	5	4	5	4	被害が拡大する恐れがある。	There is a fear that the damage may increase.
6	4	2	1	2	5	5	5	5	5	5	5	5	4	4	2	3	3	3	3	2	2	2	3	3	3	3	1
3	4	2	1	3	3	3	3	3	3	3	3	3	4	4	3	2	3	4	4	3	2	4	4	4	3	4	3
20	2	2	2	2	4	4	4	4	4	4	3	3	3	3	3	3	3	3	3	3	3	3	3	3	3	3	3	よくわからない。	I am not sure.
17	4	3	3	3	3	3	3	3	3	3	3	3	3	3	3	3	3	3	3	3	3	3	3	3	3	3	3
2	5	4	2	2	5	5	5	5	5	5	4	4	5	4	3	3	3	4	4	5	2	2	4	4	4	4	2	福島県で処分したほうがいい20キロメートル圏内にまだ線量の高いところがある。そこを中心に利用するべき	It should be disposed of in Fukushima Prefecture. There are still high-dose areas within a 20-kilometer radius. We should use it mainly there.
5	3	3	1	4	2	2	1	2	1	1	1	1	3	4	2	3	4	4	4	3	2	2	3	4	2	3	1	賛成である。	I agree.
15	4	3	1	3	4	4	4	5	5	5	1	1	4	4	4	2	4	4	3	2	3	4	4	4	2	4	1	30年以内に処分する、というような未来に押し付ける政策にはうんざりする。30年後には今検討・決定した人達は素知らぬ顔していると思うと腹立たしい。	I am tired of policies that push us into the future, like " disposal within 30 years". It makes me angry to think that in 30 years the people who made that decision will look the same as if they didn't know anything.
5	5	4	3	3	4	4	3	4	4	4	5	5	4	4	3	1	2	5	4	2	1	3	5	4	2	4	1	仕方ない	There is no way around it.
11	1	1	1	3	5	4	5	5	4	5	5	4	3	3	2	3	3	3	3	3	3	3	3	3	4	4	2
2	4	3	1	3	4	4	4	4	4	4	3	3	4	3	2	2	3	4	3	3	3	4	4	3	3	3	4	しょうがないことだと思う	I think it's inevitable.
13	4	1	2	4	3	3	3	3	3	3	3	3	3	3	3	3	3	3	3	3	3	3	3	3	3	3	3
17	4	3	1	4	2	2	2	2	2	2	2	1	1	1	4	1	1	1	1	1	4	1	2	1	1	2	2	それでいいと思う。反対派は過敏に反応しすぎ	I think it's fine. Opponents are overreacting.
15	4	3	2	3	4	4	4	4	4	4	3	4	4	4	2	2	3	4	4	4	4	3	2	3	4	3	3
12	4	3	1	2	5	5	5	5	5	5	5	5	4	4	2	1	3	4	5	3	4	4	3	5	2	4	3	2045年までに処分地が決まり最終処分ができるのか疑問だ。	I doubt if a disposal site will be decided by 2045 and the final disposal can be done.
6	1	4	1	4	3	3	3	3	3	3	3	3	3	3	3	3	3	3	3	3	3	3	3	3	3	3	3
2	2	3	1	4	4	5	4	4	4	4	3	3	4	3	3	3	4	4	4	5	4	4	5	3	2	3	1	どこかで処分しなければどうしようもないので仕方がないと思う。	I don't think we have a choice because there's nothing we can do about it unless we dispose of it somewhere.
2	5	4	3	3	1	1	1	1	1	1	1	1	3	3	3	1	3	3	3	3	1	3	1	3	3	3	1	2045年時点で、社民党、共産党が国会に議席がある場合は福島県外での最終処分は無理だろう。彼らは抵抗、反対が仕事だから。	If the Social Democratic Party and the Communist Party have seats in the Diet by 2045, final disposal outside Fukushima Prefecture will be impossible. They are in the business of resistance and opposition.
11	2	3	1	3	4	3	3	2	2	2	2	2	4	4	4	2	4	4	4	4	4	4	4	4	4	4	1
9	4	2	1	3	4	4	4	4	4	4	4	4	2	2	2	2	2	3	4	2	2	4	2	2	2	2	2
11	3	2	1	2	4	4	4	4	4	4	4	4	3	3	3	3	3	3	3	3	3	3	3	3	3	3	3
7	2	1	1	2	4	4	4	3	3	3	3	3	4	4	3	3	3	4	4	4	3	4	4	4	3	4	3
4	4	4	3	3	4	4	4	5	4	4	2	2	4	4	4	4	4	4	4	4	4	4	4	4	3	4	2	それがベストかとは思う	I think that would be best.
3	4	2	1	3	4	4	4	2	4	4	2	2	4	4	2	4	4	4	4	4	4	4	4	4	4	4	4	分散させるべき	It should be dispersed.
15	4	2	2	3	4	4	5	5	5	4	4	4	4	5	5	5	4	5	5	5	4	5	5	5	4	5	5
9	4	2	1	3	3	3	3	4	4	4	3	3	4	4	3	3	3	4	4	3	3	4	4	3	3	4	2	除去土壌が身体に害がなくなるように頑張ってほしいです。	I hope they do their best to make sure that the removed soil is not harmful to the body.
7	4	3	1	3	5	5	2	5	5	5	4	5	5	4	2	1	4	4	4	5	2	5	5	5	2	5	1	福島県外で最終処分することは良いと思うが、引き受ける自治体が決まるかどうか疑問。	I think it is good to have final disposal outside of Fukushima Prefecture, but I doubt if the local government will decide to take on the task.
9	3	1	1	1	4	4	3	4	3	3	3	3	3	3	3	3	3	3	3	3	3	3	3	3	3	3	3
14	1	3	3	3	3	3	3	3	3	4	2	2	4	4	2	2	3	4	4	3	4	4	4	4	2	3	4
4	5	4	4	4	2	2	2	2	2	2	2	2	5	5	2	2	2	5	5	2	2	5	5	5	5	5	2	このまま進めてもらいたいです。	I would like they to go ahead with this.
4	4	4	3	2	4	4	5	3	3	3	1	1	5	5	3	3	4	4	5	4	1	5	5	5	4	4	3	汚染された地域でそのまま処分したほうが効率的だと思う	I think it would be more efficient to dispose of the waste as it is in the contaminated areas.
10	4	3	3	2	3	3	2	3	2	3	2	2	4	4	2	2	4	4	4	2	3	4	4	4	3	4	3	福島県内外にかかわらず処分地の決定等、決定までの経緯をきちんと情報開示するべき	Information on the process leading up to the decision, such as the decision on the disposal site, whether inside or outside Fukushima Prefecture, should be properly disclosed.
16	1	2	1	3	4	4	4	4	3	3	3	3	4	4	4	4	4	4	4	4	4	4	4	4	4	4	4
17	4	2	2	3	3	4	5	4	3	4	5	3	3	4	3	5	3	3	3	4	5	4	4	4	4	4	5
8	3	3	3	4	3	3	3	3	3	3	3	3	3	3	3	3	3	3	3	2	3	3	3	3	3	3	3
13	3	1	1	3	3	3	3	3	3	3	3	3	3	3	3	3	3	3	3	3	3	3	3	3	3	3	3
4	1	2	1	2	5	5	5	4	5	5	4	5	4	4	3	5	4	4	3	4	4	3	5	5	3	4	4
4	4	3	3	3	4	4	4	3	3	3	3	3	4	4	3	3	3	3	4	3	3	3	4	4	3	3	3	ある程度やむを得ないのかもしれない	It may be unavoidable to some extent.
13	3	2	1	3	5	4	4	4	4	4	3	3	1	1	1	1	1	1	1	1	1	1	1	1	1	1	1
9	1	1	1	1	1	1	1	1	1	1	1	1	1	1	1	1	1	1	1	1	1	1	1	1	1	1	1
18	4	3	2	3	5	5	5	4	5	4	3	3	4	4	3	3	4	4	4	4	3	4	4	4	3	3	3
14	2	3	3	2	2	2	3	3	3	3	3	3	4	4	3	3	3	3	4	3	2	3	4	4	3	3	2
7	4	3	1	2	4	4	4	3	3	4	3	3	4	4	3	3	4	4	4	4	3	4	4	4	4	4	3
12	2	1	1	2	4	4	4	4	5	4	4	4	5	4	3	3	5	3	5	3	3	5	4	3	2	2	1
5	4	3	2	2	4	4	4	3	3	3	3	3	4	4	3	3	4	4	4	3	3	3	4	4	3	4	3
19	4	3	2	2	4	4	4	4	4	4	3	3	3	3	3	3	3	3	4	3	3	3	3	3	3	3	2
12	2	2	1	3	4	4	3	4	4	4	3	3	4	4	2	2	3	4	4	3	2	3	4	4	2	4	1
1	3	2	2	3	3	3	3	4	3	3	2	2	4	4	3	3	4	4	4	4	3	4	4	4	3	4	4
9	4	3	3	2	4	4	4	3	3	4	3	3	4	4	2	2	3	3	3	3	3	3	4	4	3	3	3	わからない	I don't know.
9	4	3	1	2	2	2	2	2	2	2	2	2	4	4	4	4	4	4	4	4	4	4	4	4	4	4	4	分からない	I don't know.
13	5	2	1	1	5	5	5	5	5	5	5	5	5	5	5	5	5	5	5	5	3	5	5	5	5	5	3	全く意味がわかりません。今後は、原発を造る以上廃棄の方法も環境アセスの段階で定めておくべきであり、死に土地(誰も立ち入れなくなる一定規模の用地)を確保することを前提にひければならない教訓です。	I don't understand at all. From now on, as long as nuclear power plants are built, the disposal method should be determined at the environmental assessment stage, and it is a lesson that must be learned on the premise that dead land (an area of a certain size that no one can enter) must be secured.
6	2	2	1	2	4	4	4	5	4	4	4	5	4	5	3	2	4	4	5	4	4	4	5	4	3	4	4
2	5	3	3	4	3	5	2	5	4	3	4	5	3	5	3	5	5	4	4	3	5	4	5	5	3	5	5	いろいろある	There are many things
5	4	3	3	3	3	3	3	1	1	1	1	1	4	4	3	1	3	4	4	2	2	2	2	4	2	3	2	各県が分担処理するべき	Each prefecture should share the disposal.
3	4	3	2	3	4	2	3	2	4	4	2	2	4	4	3	3	4	4	4	4	3	4	4	4	3	3	4
8	4	3	2	3	3	4	4	4	4	4	3	3	3	3	4	3	4	3	4	3	3	5	5	3	2	3	3	関東で使っていた原発の問題なので福島だけに押し付けるのは違うと思うので別にかまわない。	I don't think it's right to impose it only on Fukushima because it's a problem with the nuclear power plant used in Kanto. I don't mind.
8	3	3	3	2	5	5	4	3	5	5	4	4	3	3	3	4	4	3	3	3	3	3	3	4	4	3	3	うまく言葉にできない	I can't put it into words well.
2	2	1	1	3	4	4	3	3	2	2	2	3	3	3	2	2	2	2	2	2	3	2	2	2	3	3	2
20	1	1	1	1	1	1	1	2	1	2	1	2	1	1	1	1	1	1	1	2	1	1	2	1	2	1	1
20	4	3	1	2	4	5	5	4	4	4	4	4	5	5	2	1	2	4	5	2	2	3	5	5	1	3	2	このような事態に陥る原因を作った東京電力や初期判断を誤った国が責任をとるべきだと感じる。	I feel that TEPCO, which caused this situation, and the national government, which made the wrong initial decision, should take responsibility.
1	2	3	3	2	5	4	4	3	3	3	2	2	4	4	3	2	4	3	4	4	2	4	5	4	3	4	2
19	3	3	3	2	3	3	2	4	2	3	3	4	3	2	3	4	4	4	4	3	4	3	2	2	3	3	2	無理なことだと思う	I think it's impossible.
15	4	2	1	3	5	5	5	5	5	5	4	4	4	4	4	4	5	5	4	4	3	3	4	4	4	4	3	全国に分散させればよい	It should be dispersed throughout the country
16	5	2	2	3	5	5	5	4	4	5	5	4	5	5	5	5	4	5	5	5	4	5	5	5	5	5	4
4	4	3	3	1	2	2	2	2	2	3	1	1	5	4	1	1	4	4	4	1	1	4	4	5	2	3	1	政府の無能の証	Proof of the government's incompetence
5	4	4	2	4	4	3	4	4	4	4	3	4	2	2	4	1	2	2	2	3	3	2	2	2	2	2	2	他県でやるしかない	We have no choice but to do it in other prefectures.
5	4	3	1	1	5	5	4	5	5	5	4	4	4	4	3	3	3	4	3	3	3	3	3	3	3	3	3	だれもうけつけは、しない	No one will accept it.
1	5	4	1	2	5	5	5	4	4	4	3	3	4	4	5	4	4	4	4	4	3	3	4	3	3	3	2
15	4	2	1	3	3	3	3	2	2	2	2	2	3	3	3	3	3	2	3	2	3	3	2	2	2	2	2	問題はない	No problem.
16	4	3	3	3	3	4	4	4	4	4	4	4	4	4	3	4	4	4	4	5	5	5	5	5	5	4	1	県外で処分するにしても、その土地の住人の話し合いが必要となる。	Even if we dispose of them outside the prefecture, we need to have a discussion with the local residents.
6	4	3	2	3	4	5	3	4	3	5	3	2	5	5	4	5	5	5	5	5	5	5	5	5	5	5	3	難しいとは思う。地下深くに最終処分情を作るにしても1200m以上掘れば温泉が湧き出てきてしまう？	I think it will be difficult. Even if we build the final disposal site deep underground, if we dig more than 1,200 meters, will hot springs come up?
12	4	3	3	3	2	2	2	2	3	4	3	3	4	4	4	3	4	4	4	4	3	3	4	4	3	4	2
1	4	3	1	3	4	4	5	3	4	4	2	3	4	4	4	4	4	4	4	4	2	4	4	4	2	4	4
11	1	2	1	3	2	3	3	2	2	2	2	3	3	3	3	3	3	3	3	3	3	3	3	3	3	3	3
1	3	2	2	2	2	3	2	4	3	3	2	3	2	3	2	2	4	3	2	2	4	3	3	3	2	4	3
4	3	3	1	2	3	3	3	3	3	4	3	3	3	3	3	3	3	3	4	3	3	3	3	3	3	3	3
12	2	2	2	3	4	4	3	2	2	2	2	2	4	4	2	1	4	3	4	5	1	4	3	3	3	4	4
14	2	1	1	2	3	3	3	3	4	3	3	3	2	3	2	2	2	2	2	3	3	2	1	3	3	3	1
2	5	3	3	4	5	5	5	5	5	5	5	5	5	5	5	5	5	5	5	4	4	4	4	4	4	4	4	実証実験の結果が必要だと思うから。	I think we need the results of a demonstration experiment.
8	4	2	2	3	4	4	4	4	4	4	3	3	5	4	1	2	2	4	4	4	2	4	4	4	4	4	3	難しい問題だと思う。平等にするなら47都道府県全土で実施すればいいのでは。	I think it is a difficult problem. If we want to make it equal, why don't we implement it throughout all 47 prefectures?
16	3	2	1	3	2	2	2	2	2	2	2	2	4	4	2	2	4	4	4	4	2	4	4	4	2	4	2
15	4	3	2	3	3	3	3	3	3	3	3	3	4	3	1	1	3	4	4	2	2	4	4	4	1	4	3	やむを得ないと思う	I think it's unavoidable.
10	5	3	2	2	5	5	5	5	4	5	4	4	5	5	3	3	3	4	5	5	3	4	5	5	3	5	4	県外ということであれば、福島県以外の全都道府県で負担を均等にすべき。	If it means outside of the prefecture, the burden should be equalized in all prefectures except Fukushima.
16	2	2	2	3	3	3	4	2	3	2	3	3	4	4	4	4	4	4	4	4	3	4	3	4	4	4	2
11	3	4	3	1	5	5	4	5	5	5	5	5	3	3	4	4	5	5	5	4	4	4	3	4	4	4	3
3	5	4	4	2	5	5	5	5	5	5	3	3	3	4	3	4	5	4	5	4	4	4	5	4	4	4	4	わざわざ福島県外に移動して処分する時間とコストが無駄である。お金は税金を使うと思うのでお金がかからない福島県内で処分する方がいい。	The time and cost of moving all the way outside of Fukushima Prefecture to dispose of the waste is a waste. We believe that money will be spent on taxes, so it is better to dispose of the waste within Fukushima Prefecture, where it does not cost money.
16	4	2	1	3	5	3	4	1	4	4	4	4	5	5	4	5	4	4	5	5	5	5	5	5	5	5	5
15	5	3	2	2	5	5	4	5	5	5	5	4	4	4	2	4	3	3	3	4	4	3	4	4	4	3	4
11	3	3	2	4	4	5	5	3	2	2	2	2	5	2	1	4	5	4	5	5	2	5	4	4	2	2	1
20	3	2	2	2	3	3	3	4	2	3	3	3	3	3	3	3	3	3	3	2	2	3	3	3	3	3	3
2	3	3	1	3	3	3	3	3	3	3	3	3	5	5	5	3	3	4	3	3	3	5	5	3	3	3	3
16	2	1	1	3	2	2	2	3	1	4	1	1	2	4	2	2	2	2	4	2	2	2	2	2	2	2	2	そうしなければいけないのであれば仕方がないし、最終的にどこかで処分しなければいけないことは事実としてあるので仕方がない。	The fact is that we have to dispose of it somewhere, and there is no way around it.
19	3	1	1	3	4	4	4	3	3	3	3	3	3	3	3	3	3	3	3	3	3	3	3	3	3	3	3
20	4	3	1	4	2	4	4	3	2	3	2	2	4	4	2	1	2	5	5	2	2	5	5	3	1	4	1
11	4	3	2	2	4	3	2	3	4	3	3	4	5	4	3	4	4	5	4	3	4	5	4	3	3	4	5
13	5	4	4	3	4	4	4	4	3	4	4	4	4	4	3	4	3	4	3	4	3	4	3	3	3	4	3
12	4	3	1	3	2	2	3	3	2	3	1	1	4	4	3	2	5	3	4	3	4	5	4	4	2	4	3
18	3	1	1	3	4	3	4	3	3	3	3	3	4	4	4	3	4	4	3	4	4	4	3	4	3	4	4	難しい問題すぎて考えられない	It's too difficult a problem to think about.
11	5	3	3	4	5	4	3	2	1	2	3	4	5	4	3	2	1	2	3	4	5	4	5	3	4	4	2
14	4	3	3	4	2	2	2	1	2	1	1	1	2	3	2	2	3	4	4	4	3	3	3	4	3	4	2	必ずどこかで処分をしなければならないものだなので、それがどこであっても良いが、情報は正確で丁寧にする必要がある	It doesn't matter where it is because it will always have to be disposed of somewhere, but the information needs to be accurate and careful.
2	4	3	1	3	3	3	3	3	3	3	3	3	3	4	4	4	4	4	4	3	3	4	4	3	4	3	1
6	4	1	1	2	2	2	2	2	2	2	1	2	4	4	4	2	4	4	4	3	4	3	3	2	3	3	2
2	3	3	3	3	4	4	4	4	4	4	4	4	3	3	3	3	3	3	3	3	3	3	3	3	3	3	3
2	3	1	1	3	5	5	5	3	3	3	3	4	5	5	5	5	5	5	5	3	4	5	5	5	5	5	3
6	1	1	1	1	1	1	1	1	1	1	1	1	1	1	1	1	1	1	1	1	1	1	1	1	1	1	1
11	3	2	1	3	2	2	2	2	2	2	2	2	2	2	2	2	3	2	2	2	1	2	2	3	2	3	1	後先考えないで法律だけ作ったようにみえる	It looks to me like they just made the law without thinking about the aftermath.
1	5	3	3	4	5	1	4	2	3	5	1	3	5	1	4	2	3	5	1	4	2	3	5	1	4	2	3
2	3	1	1	3	3	3	3	3	3	3	3	3	4	4	3	3	3	3	4	3	3	4	4	4	3	3	3
6	1	1	1	1	1	1	1	1	1	1	1	1	1	1	1	1	1	1	1	1	1	1	1	1	1	1	1
4	4	4	3	3	4	4	4	3	3	3	3	3	4	4	3	3	4	3	4	4	4	4	5	4	4	4	4
15	3	3	1	4	3	3	3	3	3	5	3	3	3	3	3	3	3	3	3	3	3	3	3	3	3	3	2
19	3	2	1	2	4	3	3	4	4	4	3	3	4	3	3	3	3	4	3	3	3	4	4	4	3	4	3
8	3	1	1	1	4	4	4	4	4	4	4	4	5	4	3	3	3	3	3	3	4	5	5	3	4	3	5
19	5	3	1	2	4	4	4	4	4	4	4	4	4	4	3	1	3	4	4	4	3	4	4	4	2	4	3	先送りしているだけのような感がある	It feels like they are just putting things off.
3	4	3	3	3	4	4	4	3	3	3	2	2	4	4	3	3	4	4	4	4	4	4	4	4	3	4	3
4	4	4	2	2	3	4	3	3	3	3	3	3	4	4	3	3	4	4	4	4	4	4	4	4	4	4	3
19	2	3	1	3	3	3	3	3	3	3	3	3	3	3	3	3	3	3	3	3	3	3	3	3	3	3	3
10	4	3	2	2	5	5	5	5	5	5	5	5	4	3	3	3	4	4	4	3	3	3	4	4	3	3	3	完璧な安全性があればよい	Perfect safety is all that is needed
11	1	3	1	2	4	3	3	3	4	4	4	3	2	2	2	2	2	4	4	2	1	2	2	2	1	2	1
19	4	2	1	2	5	5	5	3	3	5	3	3	5	5	1	1	4	4	5	3	3	4	4	4	4	3	1
13	4	3	2	3	3	3	3	3	3	3	3	4	3	3	3	3	3	3	3	3	3	4	3	3	3	3	3
16	4	3	2	3	4	3	5	4	5	4	3	4	4	4	3	4	4	5	4	4	4	5	3	4	4	5	3	仕方ない	There is no other way
6	1	1	1	1	3	4	3	4	2	4	2	3	2	2	3	3	2	3	3	4	3	3	4	4	3	3	5
14	4	3	1	2	4	4	4	4	4	4	3	3	4	4	3	2	4	5	4	3	2	4	5	5	4	4	1	原発付近は住めないのだから、そこに放置出来ない理由を知りたい。 又、処分方法が明示されていなのでうかつな意見は述べられない。	We cannot live near the nuclear power plant, so I would like to know why we cannot leave it there. Also, I can't give a careless opinion because the disposal method is not specified.
17	3	4	3	3	4	3	4	3	2	3	2	2	4	5	3	3	4	4	4	4	3	4	5	4	4	4	3	例えば深い地下鉄を掘るくらぃの深さに埋め込んで、その埋めた土地の上には田畑や住宅は作らないようにすればいいと思う	For example, I think it would be better to bury the waste as deep as digging a deep subway, and not to build any fields or houses on the buried land.
18	4	2	2	3	3	4	4	3	3	4	4	4	4	3	4	4	4	3	3	4	4	3	3	3	3	3	3
16	3	2	1	3	4	4	4	3	4	4	3	3	3	4	3	3	4	4	4	3	3	4	5	4	4	4	2
12	4	3	3	2	5	4	3	5	5	5	5	5	4	5	3	5	5	5	5	4	3	5	5	5	3	4	3
13	3	3	2	1	5	5	5	4	5	5	5	5	4	4	1	1	2	2	3	3	1	3	4	4	1	4	1	場所を決めずに福島県外だけが決まっているのは合理性に欠けると思う。	I think it is not reasonable to decide only outside of Fukushima Prefecture without deciding the location.
7	4	2	2	4	4	4	4	3	3	4	4	4	3	3	2	1	1	3	3	1	1	1	1	3	1	1	1	間違いない	No doubt.
8	4	3	3	3	4	4	5	3	3	3	3	3	4	4	3	3	4	4	4	4	3	4	5	5	4	4	3
3	5	4	1	2	5	5	5	5	5	5	5	5	3	3	3	3	3	3	3	3	3	3	3	3	3	3	3	正直不満	Frankly, I am dissatisfied
2	2	4	4	2	3	3	3	3	3	3	3	3	3	3	3	3	3	3	3	3	3	3	3	3	3	3	3
5	4	3	2	3	4	4	3	3	3	3	3	2	3	4	3	3	5	5	4	5	4	4	3	3	4	3	3	専門家が何処を最終処分地に選定するかで良いのでは。	It would be good if experts could decide where to select as the final disposal site.
12	3	3	1	2	5	5	3	4	4	4	3	4	3	3	2	2	4	4	4	4	2	3	3	3	3	3	5
20	2	4	1	3	2	4	4	3	3	5	1	1	5	4	3	2	4	4	3	3	2	4	5	3	2	4	4
9	5	3	1	3	4	4	4	3	3	3	3	3	4	4	2	2	2	4	4	3	2	4	4	4	2	2	3	除去した土壌自体を除染する事は出来ないのでしょうか？除染されていない土壌を県外でどのように処分するのか？30年以内なのかがわからない。	Can't the removed soil itself be decontaminated? I don't know how the undecontaminated soil will be disposed of outside of the prefecture, and I don't know if it will be within 30 years.
2	4	4	1	3	3	2	3	3	2	3	2	2	4	3	4	3	3	3	2	2	2	4	3	3	3	2	3
10	2	2	1	2	5	5	5	5	5	5	5	5	4	2	4	4	4	4	4	3	4	4	1	2	2	2	2	わからない	I don't know.
12	2	3	2	3	5	5	5	5	5	5	4	4	5	5	2	2	2	5	5	5	3	5	5	4	2	5	1
13	5	3	2	3	5	5	5	5	5	5	5	5	5	5	4	3	5	5	5	4	5	5	5	5	5	5	5	工業地帯に埋め立てすればよい	Just landfill it in an industrial area.
1	3	2	1	3	4	5	3	3	4	4	3	4	4	5	3	4	5	4	4	3	5	3	4	5	4	4	4
1	3	2	1	2	4	3	3	3	4	3	3	3	4	3	3	2	4	4	5	3	3	5	4	5	4	4	2	住民が同意するだけの納得できる説明とインセンティブがあればいいと思う。	It would be good if there were enough convincing explanations and incentives for residents to agree.
9	3	3	2	2	3	3	3	3	3	3	3	3	3	3	2	3	3	3	3	3	2	3	3	3	3	3	1	汚染土壌を 環境に負荷を掛けないレベルまで除染し 元の土地に埋設する事が望ましいと考えます。	It would be desirable to decontaminate the contaminated soil to a level that does not burden the environment, and bury it in the original land.
1	4	3	3	3	3	4	3	4	3	3	2	2	4	3	2	3	4	5	4	4	3	5	4	4	3	4	3	最終処分方法が明確にされないと、うやむやなまま時間が経ってしまうと思う。	Without a clear method of final disposition, I believe that time will pass without clarity.
4	1	2	1	4	1	1	1	1	1	1	1	1	3	3	4	4	4	4	3	4	3	3	3	4	4	3	1	脱炭素の流れの中で現状再生エネルギーだけに頼れるわけではなく原子力発電は必要なのだから今回の事故は残念だが汚染された土壌の処理についてはどこで処理しようと十分な対策をとっているのであれば受け入れるべきだと思う	In the current trend toward decarbonization, we cannot rely solely on renewable energy, and nuclear power generation is necessary. It is unfortunate about the accident, but we should accept the disposal of contaminated soil as long as sufficient measures are taken, regardless of where it is disposed of.
10	3	1	1	1	3	3	3	3	3	3	3	3	3	3	3	3	3	3	3	3	3	3	3	3	3	3	3
1	2	4	2	4	2	2	4	2	2	2	2	2	2	2	2	2	2	2	2	2	2	2	2	2	2	2	2
18	2	2	2	2	3	3	4	3	3	3	3	3	4	4	4	4	4	4	4	4	4	4	4	4	4	4	4
18	3	1	1	2	3	3	3	3	3	3	3	3	3	3	3	3	3	3	3	3	3	3	3	3	3	3	3
2	1	1	1	3	3	3	3	3	3	3	3	3	3	3	3	3	3	3	3	3	3	3	3	3	3	3	3	判断できない	I can't make a decision.
4	1	2	1	2	3	3	3	3	3	3	3	3	3	3	3	3	3	3	3	3	3	3	3	3	3	3	3
2	4	2	1	2	5	5	5	3	3	3	4	4	5	4	3	3	4	5	4	4	4	4	5	5	5	5	4
8	4	3	1	3	4	4	4	4	4	4	4	4	4	4	3	3	2	2	4	2	2	3	4	4	3	4	4	致し方ないが納得できない	I have no choice, but I'm not convinced.
11	5	4	2	3	3	3	3	3	3	3	3	3	4	4	3	3	4	4	4	4	3	4	4	4	4	4	1
7	4	4	4	4	3	2	2	2	2	2	2	2	2	2	2	2	2	2	2	2	2	3	3	3	2	2	2
17	4	3	3	3	3	3	4	4	4	4	4	4	4	4	3	3	4	4	4	4	4	4	4	4	3	4	3	必要だとは思うが、いざ自分の身近に最終処分地ができるとなれば、実害や風評被害が不安になると思う。	I think it is necessary, but if a final disposal site were to be built near me, I would be worried about actual damage and harmful rumors.
3	4	2	2	2	3	3	4	4	3	2	4	4	4	4	4	5	5	4	4	4	4	3	3	5	5	3	4
16	4	3	3	3	4	3	5	3	4	4	3	3	4	5	5	4	4	5	4	3	4	4	4	3	4	3	4
8	3	1	1	2	3	3	3	3	3	3	3	3	3	3	3	3	3	3	3	3	3	3	3	3	3	3	3
10	5	4	3	2	5	4	5	4	4	4	3	3	4	4	3	3	4	4	3	3	3	4	4	3	4	4	3	日本のどこであってもはんたいや不安がおこる。	Wherever you go in Japan, there will be opposition and uneasiness.
6	3	3	1	3	4	4	4	4	3	3	3	3	4	4	3	2	3	3	4	4	3	4	4	4	3	3	2
11	4	3	2	2	5	4	4	3	3	4	3	3	3	3	4	3	3	3	4	4	3	4	4	3	3	3	3
5	5	3	3	3	4	4	4	3	3	3	3	3	5	5	3	3	3	5	5	3	3	3	5	5	3	4	3	可能な限り人への影響のない方法で、なおかつ納得できるような保証が必要	We need a method that has as little impact on people as possible, and we need assurances that we can be convinced.
19	4	3	3	3	4	4	4	3	3	4	3	3	3	4	3	3	3	4	4	4	3	4	4	5	4	5	3	福島県だけで処理できないのであれば県外でというになるが、どこか一か所だけとなるとNIMBY(Ｎot in my back yard)の立場の意見も無視できないと思う。	If the waste cannot be disposed of in Fukushima Prefecture alone, it should be disposed of outside the prefecture, but if it is disposed of only in one place, the NIMBY (Not in my back yard) position cannot be ignored.
3	3	1	1	3	3	3	3	3	3	3	3	3	3	3	3	3	3	3	3	3	3	3	3	3	3	3	4
2	4	3	2	3	4	4	4	4	4	4	5	5	4	4	4	5	5	4	4	3	4	4	3	3	4	4	2	住民に影響がない地域や場所を選択してほしい	I want them to choose an area or location that will not affect the residents.
6	3	3	2	2	5	4	3	3	3	3	3	4	2	3	2	3	3	4	3	2	2	3	3	3	4	4	3
3	3	1	1	4	1	1	1	1	1	1	1	1	1	1	1	1	1	1	1	1	1	1	1	1	1	1	1	全く気にしていない	I don't care at all.
9	4	3	3	4	3	3	3	2	2	3	1	1	3	3	2	3	3	3	3	3	3	4	4	4	3	3	3	いつどこで発生するのかはわからない。原発の有無だけで判断してはいけないと。文句を言うのであるのならば電気の使用利用をやめていただき、自給自足で行ってもらいたい。原爆一つでそれ以上の悲劇が。自分には関係がないと言うのであるのならば他国へ行ってもらいたい。	I don't know when or where it will happen. We should not make decisions based solely on the presence or absence of nuclear power plants. If anyone wants to complain, I want you to stop using electricity and become self-sufficient. An atomic bomb is more of a tragedy than that. If someone says it is none of their business, please go to another country.
19	4	3	1	2	5	5	5	3	4	5	4	4	5	5	3	3	4	5	5	4	4	5	5	4	4	5	2	どこの場所になっても、そこの住人は、なかなか賛成してくれないと思うから、難しい問題だと思う。	I think it's a difficult problem, because I don't think the people there are going to agree with me easily, no matter where it is.
13	4	4	1	2	3	4	3	4	2	4	2	2	2	3	3	4	3	5	3	3	5	4	2	2	4	3	3	福島県外へ運び出す費用がもったいないですね	It's a waste of money to transport them out of Fukushima Prefecture.
9	2	2	1	2	4	4	4	4	4	4	4	4	4	4	4	4	4	4	4	4	4	4	4	4	4	4	4
11	1	2	1	1	2	3	2	3	2	2	2	3	2	3	3	2	4	4	5	2	4	2	4	5	2	3	4
5	4	3	3	3	3	3	3	3	3	3	3	3	3	3	3	3	3	3	3	3	3	3	3	3	3	3	3	わからない	I don't know.
14	3	3	1	3	3	3	3	3	3	3	2	2	3	3	4	3	3	4	4	3	3	3	3	3	3	3	3	影響が少なくなるように実施すればよい	It should be implemented so that it has less impact.
7	5	3	3	3	5	5	4	5	5	5	3	3	5	5	3	3	5	5	5	3	3	5	5	5	4	5	5	仕方ないと思う	I don't think we have a choice.
7	2	4	3	2	4	4	4	4	4	4	1	3	2	4	3	4	3	2	4	2	4	1	1	3	1	3	1	具体策がなさすぎる	There are too few concrete measures.
20	3	3	2	3	4	4	4	4	4	4	3	3	4	4	4	4	4	4	4	3	3	3	4	3	4	4	3	無人島で処分できないのか	Can't we dump it on a deserted island?
17	4	3	1	3	4	3	4	3	3	3	3	2	3	3	2	2	2	4	2	3	2	2	3	4	2	3	2	福島県の負担が大きくなるのは避けるべきだと思う	I think we should avoid putting a heavy burden on Fukushima Prefecture.
16	4	2	1	2	5	5	5	5	5	5	5	5	4	4	3	3	4	4	4	4	4	4	4	4	4	4	4
7	5	3	1	2	5	5	1	4	2	5	2	2	4	4	2	2	5	2	4	2	2	4	4	2	2	5	2	県外に持っていく必要があるのか疑問に思う	I wonder if it is necessary to take it outside of the prefecture.
10	4	1	1	3	5	4	4	5	4	3	4	4	3	4	4	3	3	4	4	3	3	4	4	3	3	3	3
2	3	3	2	3	4	3	4	3	2	4	3	3	3	3	2	1	4	4	4	3	4	4	3	5	2	3	2	いずれは処分しなければいけないものであるし、いつまでもぐだぐだと処分場所を募っているのでは意味がないと思う。が、地震大国であることを考えた上で、自然災害によって害を受けにくい場所を選ぶべきだろう。	I think that the waste will have to be disposed of eventually, and it would be pointless to keep dilly-dallying and looking for a place to dispose of it. But considering that we are an earthquake-prone country, we should choose a place that is less likely to be affected by natural disasters.
7	4	3	1	2	5	5	5	2	3	3	4	4	5	5	3	3	5	5	5	3	3	5	5	5	5	5	3	福島でやってほしい	I want it to be done in Fukushima.
9	4	3	2	3	4	5	4	3	2	2	4	4	4	4	1	1	5	5	4	4	5	5	5	5	5	5	1	福島の方達は苦しんできてるので、県外は仕方ないと思う	The people of Fukushima have suffered, so I think it is inevitable to dispose of it outside the prefecture.
11	5	3	3	4	4	4	5	3	2	3	2	2	4	4	3	2	4	3	2	4	5	4	2	3	2	3	4
14	4	3	1	3	3	3	3	3	4	4	3	3	3	3	3	3	3	3	4	3	3	3	3	3	3	3	3	日本の各都道府県で平等に引き受ければよい	Each prefecture in Japan should take on the task equally.
16	1	2	1	3	5	5	5	3	4	4	4	3	4	4	2	4	2	3	3	4	2	4	4	4	3	4	2
6	3	1	1	3	3	3	3	3	3	3	3	3	3	3	3	3	3	3	3	3	3	3	3	3	3	3	3
13	3	3	2	3	3	3	3	3	3	3	3	3	3	3	3	3	3	3	3	3	3	3	3	3	3	3	3
2	1	1	1	1	1	1	2	2	2	2	2	2	3	3	3	3	3	3	3	2	3	4	4	3	3	3	3
19	4	3	3	3	4	4	4	3	3	4	3	3	5	4	3	3	5	5	5	3	3	5	5	5	3	4	5	福島県にだけ留めておくことは現実的に不可能であり、汚染土壌の原因となったものに関して福島県民だけが背負うべき問題ではないため、全国民で対処すべき事柄であると思う	It is practically impossible to keep it only in Fukushima Prefecture, and it is not only the people of Fukushima Prefecture who should bear the burden of what caused the contaminated soil, so I think it is a matter that should be dealt with by all the people.
10	5	3	2	3	5	5	4	2	1	2	1	1	4	4	2	2	2	4	5	2	2	3	5	5	1	2	1	環境問題という視点で考えると、できる限り現場周辺の限定した範囲内に処理すべきと思うが、福島県の方々にかかる負担や不利益を思うと、県外の東電電力消費地で担うのが当然だと思う。	From the point of view of the environment, I think the disposal should be limited to the area around the site as much as possible, but considering the burden and disadvantage to the people of Fukushima Prefecture, I think it is natural that TEPCO's power consumption areas outside the prefecture should take responsibility.
8	1	2	1	1	5	5	5	5	5	5	5	5	1	1	1	1	1	1	1	1	1	1	1	1	1	1	1
17	1	1	1	3	4	4	4	4	4	4	4	4	5	4	3	3	3	3	4	4	4	4	4	4	4	4	4
1	2	2	1	2	4	4	3	3	3	3	3	3	3	3	1	3	2	2	3	2	1	2	2	3	2	3	1
12	3	3	3	3	3	3	3	3	3	3	3	3	3	3	3	3	3	3	3	3	3	3	3	3	3	3	3
19	5	4	3	3	3	3	3	3	3	3	3	3	3	3	3	3	3	3	3	3	3	3	3	3	3	3	3
7	4	3	3	3	4	4	4	3	2	4	2	2	4	4	1	2	4	4	4	4	3	5	4	5	2	4	2	政策についてとゆうよりは、エネルギー問題についてになるけど、新エネルギー研究って、結局進んでるの？研究するって政府は言ってるけど、費用の問題で人材が流出し続けて現状をどうにかしないと研究自体が頓挫するんじゃないの？いや、もうしてる？そんな調子じや、いつまで経っても汚染問題も、解決しないんじゃないの？って思う。そっちの研究もいいけど、核分裂の制御‥は無理だとしても、抑制する方とかもっと研究しないのかと思う。	Not so much about the policy, but more about energy issues. The government says it will do research, but the research itself may be stalled unless something is done about the continuing exodus of human resources due to the cost problem. No, have they already done so? At this rate, the pollution problem will never be solved. Although it's good to do research on that, even if it's impossible to con…
8	2	1	1	3	3	3	2	3	2	4	3	3	2	2	1	2	2	2	2	4	2	4	2	4	2	2	2
12	3	2	1	3	5	5	4	3	3	3	3	5	5	4	4	4	5	4	4	4	4	5	5	5	2	5	2
12	4	3	2	3	4	5	4	5	4	5	3	3	4	3	5	3	3	4	4	3	4	3	4	3	4	3	1	福島県だけが負担を負うのは良くないので賛成である	I agree with the policy because it is not good for Fukushima Prefecture alone to bear the burden.
15	5	4	1	4	3	3	3	3	2	2	2	2	5	5	2	2	2	5	5	2	2	2	2	5	2	4	1	政府の言うことは信じられないからなぁ。	I don't believe what the government says.
17	3	3	1	1	5	5	5	4	3	3	4	4	3	3	4	2	4	3	3	3	3	4	4	4	3	3	3	45年までには、技術の進歩により他のより良い案が出ることを願う	Hopefully by 2045 other better ideas will emerge as technology advances.
13	1	1	1	1	3	3	3	3	4	3	4	3	3	3	3	4	3	3	3	3	3	3	3	3	3	3	3
3	3	3	2	3	4	4	4	4	4	4	3	3	3	4	3	4	4	2	3	3	4	3	3	4	2	3	4	負担の分散という意味では仕方がないが、分散先決定が非常に難しい	It is inevitable in terms of distributing the burden, but it is very difficult to decide where to distribute it.
16	3	2	2	2	2	2	2	2	2	3	2	2	2	2	2	2	2	2	2	2	2	2	2	3	2	2	2
15	4	3	3	3	4	4	4	2	2	2	1	1	4	4	4	2	3	4	4	3	2	2	3	4	5	3	3	沖縄問題にせよ、福島問題にせよ、誰かにしわ寄せがいく。時代ごとに価値判断は変化するが、その時代に国や責任ある主体が最大限の努力をしていたかということが最も重要なことである。	Whether it is the Okinawa issue or the Fukushima issue, someone is going to get wrinkled. Value judgments change from era to era, but the most important thing is whether the government and the responsible bodies did their best in that era.
6	2	3	1	3	3	3	3	3	3	3	3	2	4	4	3	3	4	3	4	3	4	4	3	4	3	3	3
7	3	3	1	3	4	4	3	4	4	4	2	1	4	4	2	2	4	4	4	4	3	3	4	4	3	3	2	それ以外に方法がないと思う。	I don't think there is any other way.
11	3	3	2	3	4	3	3	3	4	4	4	4	5	4	5	5	5	5	5	3	5	5	4	4	5	5	2
15	4	3	3	3	3	3	3	3	3	2	2	4	3	3	2	2	3	4	3	3	3	4	3	2	2	3	4	賛成	I agree.
16	2	1	1	2	2	3	3	2	3	3	3	2	2	3	3	3	3	3	3	3	3	3	3	3	3	4	3	わからない	I don't know.
15	5	4	4	1	5	5	5	5	5	5	5	5	2	4	1	1	2	5	5	1	1	3	4	5	1	4	1	議員や高官の地元でやればと思う	I think it should be done locally by legislators and high-ranking officials.
7	3	3	3	2	3	3	3	3	3	3	3	3	3	3	3	3	3	3	3	3	3	3	3	3	3	3	3
1	5	3	2	2	3	3	3	3	2	3	3	3	2	3	3	3	3	3	2	3	3	3	2	3	3	2	3	わからない	I don't know.
3	4	3	3	2	4	5	5	4	5	4	4	4	4	5	5	5	4	4	5	5	4	4	5	5	4	4	5	県外に土壌を持ち運ぶよりも、福島県内での対応の方が、良いと思う。	I think it is better to deal with the situation within Fukushima Prefecture than to transport the soil out of the prefecture.
7	3	3	3	2	3	3	3	3	3	3	3	3	3	3	3	3	3	3	3	3	3	3	3	3	3	3	3
10	3	3	1	3	4	4	3	4	4	4	3	3	4	4	4	2	4	4	4	3	3	4	4	4	3	4	4	賛成であるがどこになるのか疑問	I agree, but I wonder where it will be.
2	4	3	1	2	5	5	3	4	3	5	2	2	5	3	1	5	5	5	2	2	1	3	5	5	5	3	1	県外での処分の理由についてあまり納得できない	Not very convinced of the reasons for disposal outside the prefecture.
1	4	3	3	3	4	5	4	4	4	5	5	4	4	5	4	3	3	4	5	4	5	3	4	4	5	5	4
8	2	2	1	3	4	4	5	3	3	5	3	2	4	3	2	3	3	4	4	4	3	5	3	3	2	4	2
13	2	3	1	2	3	4	3	3	2	3	3	2	4	3	4	3	2	3	3	3	4	3	2	2	1	2	2
11	4	2	2	3	2	2	2	4	2	3	2	2	4	4	3	3	4	4	4	4	4	4	4	4	4	4	4	いいと思う	I think it's a good idea
3	3	2	2	4	3	3	3	2	1	1	1	1	3	2	2	2	2	2	2	2	1	2	2	2	2	2	1	いい場所があるのであれば積極的に活用すればよいと思う	If there is a good place, I think we should actively use it.
12	1	1	1	3	3	3	3	3	3	3	3	3	4	3	3	3	3	3	3	3	3	3	3	3	3	3	1
16	1	3	1	2	2	2	3	3	3	2	3	3	3	4	4	4	2	3	3	3	4	2	3	4	3	3	3
12	4	3	2	3	4	4	4	3	3	3	2	2	4	4	2	4	4	5	4	5	3	4	5	4	4	5	3	人体に影響を及ぼす可能性がないのであれば問題ないと思う	If there is no possibility of affecting the human body, I don't see a problem.
6	3	3	3	2	3	3	2	3	3	3	2	2	4	3	3	2	2	2	2	3	2	3	2	3	3	3	2
13	4	3	3	2	4	4	4	4	4	4	4	4	4	4	3	3	3	4	3	3	3	3	3	3	3	4	3	恐らく実現しないだろう	Not likely to happen.
20	4	3	1	2	4	4	4	4	4	4	4	4	4	3	3	3	3	4	3	3	3	4	3	3	3	3	3
14	4	4	3	3	3	3	3	3	3	3	3	3	2	4	3	2	3	3	3	3	2	3	4	4	4	4	1
13	4	3	3	3	2	2	2	2	2	2	1	2	2	2	2	2	2	2	2	2	2	2	2	2	2	2	2	必要なこと、自分のところだけという不平感は放置	It is necessary. The feeling of inequality, that it is only your place, should be left alone.
19	4	3	3	3	4	4	4	5	4	4	5	5	4	5	4	3	4	4	4	4	5	5	4	4	4	4	4	仕方がないと思う	I think there is no way around it.
16	4	3	1	3	4	4	3	4	3	4	2	2	5	5	3	3	4	4	4	4	2	4	5	5	4	4	2	福島県が既に莫大なお金を使用しているのであれば、県外で処分することは理解でき、ある程度賛成できます。	If Fukushima Prefecture has already spent a huge amount of money, it is understandable and to some extent acceptable to dispose of it outside the prefecture.
3	3	4	3	2	5	5	5	5	5	5	5	5	3	3	3	3	3	3	3	3	3	3	3	3	3	3	3
6	2	3	1	3	4	4	4	4	4	4	4	4	5	5	5	5	5	5	5	5	5	5	4	5	5	5	4
5	3	3	3	3	3	4	3	3	3	4	4	4	3	4	3	3	4	4	4	4	4	3	4	4	3	4	4
1	3	1	2	4	2	3	3	2	3	3	2	2	3	2	4	4	2	3	3	2	3	3	3	4	3	3	2
12	3	2	2	2	3	3	3	3	3	3	3	3	3	3	3	3	3	3	3	3	3	3	3	3	3	3	3
17	3	3	1	3	1	1	1	1	1	1	1	1	2	2	2	2	2	2	2	2	2	2	2	2	2	2	2
1	3	3	2	1	4	4	5	5	5	5	5	5	3	3	3	3	3	3	3	3	3	3	3	3	3	3	3	そのまま置いとくのがベスト	Best to leave it as it is.
20	1	2	1	3	3	4	2	3	2	2	4	4	5	5	4	4	4	4	4	4	4	4	5	4	3	4	3
5	2	2	2	3	3	3	3	3	3	3	3	3	3	3	3	3	3	3	3	3	3	3	3	3	3	3	2
8	4	3	2	3	5	5	5	4	5	5	4	4	4	4	4	4	4	4	4	4	4	4	4	4	4	4	4	致し方ない	There is no other way.
14	3	3	3	3	3	4	3	3	3	3	2	2	3	3	2	2	4	4	4	2	3	3	3	3	2	4	1
10	3	3	3	3	3	3	3	3	3	3	3	3	3	3	3	3	3	3	3	3	3	3	3	3	3	3	3
5	3	3	2	4	2	2	2	2	2	1	1	1	3	4	3	2	2	2	2	2	2	2	2	1	1	1	1	都道府県を公平に分配して分けて処理してもらったらいいと思う。特に電気を一番使っている大都市に土壌を多く引き取ってもらう。住民がいやだったらその都市から移動してい下ろうから一極集中の分散になる	I think it would be better if the prefectures were divided fairly and disposed of separately. In particular, large cities that use the most electricity should take up more land. If the residents don't like it, they will move out of that city, so it will be a decentralization of concentration.
7	3	1	1	3	3	3	3	3	3	3	3	3	3	3	3	3	3	3	3	3	3	3	3	3	3	3	3
18	4	3	3	3	4	4	3	3	4	4	4	3	3	4	4	4	3	3	4	4	4	3	3	4	3	3	4	福島県外のどこで処分するのか	Where to dispose of the waste outside of Fukushima Prefecture?
16	2	3	1	2	4	4	4	4	4	4	4	4	3	3	3	3	3	3	3	3	3	3	3	3	3	3	3
8	4	3	3	2	5	5	5	5	5	5	5	5	4	4	3	2	4	4	4	4	4	4	5	5	2	3	1	人に害のないようたくさんある無人島、特に領土問題でもめてる島で処分してほしい	I want them to be disposed of on one of the many uninhabited islands, especially those that are disputed over territorial disputes, so that they do no harm to people.
14	3	2	1	3	5	5	5	3	3	3	3	3	4	4	4	4	5	5	5	3	3	3	5	5	3	4	5
8	4	3	3	2	4	4	4	4	4	4	3	4	4	4	3	4	4	4	4	3	3	4	4	4	4	4	3	福島県内で引き続き貯蔵するほうが汚染を広げなくていいのではないかと思う	I think it would be better to keep it in Fukushima Prefecture so that the contamination does not spread.
7	1	1	1	1	3	3	3	3	3	3	3	3	3	3	3	3	3	3	3	3	3	3	3	3	3	3	3
7	2	3	1	3	4	4	4	3	3	4	3	3	4	4	3	3	3	4	4	3	3	4	3	4	3	4	4
2	4	3	3	3	3	3	3	3	3	3	3	3	3	3	3	3	3	4	3	3	3	3	3	3	3	3	1
2	5	3	4	3	5	4	5	4	5	4	5	4	4	4	5	5	5	5	5	5	4	5	4	5	4	4	5	わかりやすい	Easy to understand
5	5	4	3	3	3	3	3	3	3	3	1	1	3	3	3	3	3	3	3	3	3	3	3	3	3	3	1
2	2	3	1	3	2	4	3	1	3	5	5	4	3	2	2	1	4	4	3	2	1	2	3	3	3	4	1
7	2	1	1	3	2	3	4	3	3	3	3	4	3	4	3	4	4	3	4	3	4	3	3	4	4	4	4
7	3	2	1	3	4	4	4	1	1	1	1	1	3	4	3	4	4	2	4	3	3	3	4	4	3	4	2	もっと周知が必要だと思う	I think more publicity is needed.
7	4	2	1	3	4	4	3	2	2	2	2	2	5	4	3	3	4	4	4	3	2	4	4	4	2	4	2	処分というのは具体的にどういうことをするのか、リスクはあるのかわかりやすく教えてほしい。言葉だけでは実際の内容がわからないため。	I would like to know what exactly is involved in the disposal process and what the risks are, in a way that is easy to understand. Words alone are not enough to understand the actual content.
5	4	3	3	2	5	5	5	5	5	5	2	2	3	4	3	3	3	3	3	3	3	3	3	3	3	3	3
16	3	3	1	3	3	3	3	4	3	3	3	3	4	4	3	3	3	4	4	3	3	4	4	4	3	3	3
19	2	2	1	3	4	4	4	5	5	5	4	4	4	4	4	4	4	4	4	4	3	4	4	4	4	4	3
14	3	3	2	2	4	4	4	4	3	3	3	3	3	3	3	3	3	3	3	3	3	3	3	3	3	3	3	受け入れは難しいと思う	I think it is difficult to accept.
3	4	2	1	1	4	4	4	4	4	4	4	4	4	4	3	3	3	4	4	4	3	4	4	4	4	4	2	何万年も被害を及ぼす放射能が分散するのでなるべく一箇所に保管してほしい。	I want them to be stored in one place as much as possible because the radioactivity that will cause damage for tens of thousands of years will be dispersed.
2	5	4	4	4	5	4	4	4	3	3	4	4	4	3	4	3	3	3	3	4	3	3	3	3	3	3	3	本当に安全なのか	Is it really safe?
2	1	1	1	3	4	4	3	3	3	3	3	3	3	3	4	4	3	3	3	2	2	3	3	3	2	2	2	偉い人が決めて	People in high places have to make a decision.
3	5	4	4	4	5	5	5	5	5	5	5	5	5	5	5	5	5	5	5	5	5	5	5	5	5	5	5
11	3	2	2	2	3	3	3	3	3	3	3	3	3	3	3	3	3	3	3	3	3	3	3	3	3	3	3
4	5	4	3	4	3	3	3	3	2	3	1	1	4	4	2	2	2	4	4	4	2	4	4	4	2	4	1	やむを得ない判断である。	It is an unavoidable decision.
7	5	3	1	3	5	5	5	3	3	4	3	3	5	4	1	2	5	5	5	4	3	5	5	5	2	3	3	30年という年数が最短であるのか、知識が乏しいので分かりませんが、可能であるなら、もう少し短い年数で出来ないものなのかと思います。ただ、作業をされる方々の安全面を軽視する様なスピード感はいらないかな、と思います。安全面を考慮した上での、早さがあるといいのかと思いました。	I don't know if 30 years is the shortest possible time, because I don't have enough knowledge, but if it's possible, I wonder if it couldn't be done in a shorter time. However, I don't think we need a sense of speed that disregards the safety of the people who will be working on the project. I think it would be better if the work was done quickly with safety in mind.
12	5	4	4	4	5	4	5	4	5	5	5	4	4	5	4	5	4	5	5	4	5	4	4	5	4	4	5
1	5	4	4	3	3	3	4	4	4	4	4	4	3	3	3	3	3	3	3	3	3	3	3	3	3	3	3
18	4	2	2	3	4	4	4	2	2	5	2	2	4	2	2	3	4	4	4	4	4	4	4	4	4	4	4	福島は大変な思いをしてきているなかで、私たちは平和に暮らせていたのだから、最終処分をしなければいけないと思う	While Fukushima has gone through a lot of hardship, we have been able to live peacefully, so I think we need to do the final disposal.
3	4	3	1	4	4	4	4	3	4	4	3	3	4	4	1	4	4	4	4	1	1	3	5	5	1	3	3
14	4	3	1	3	4	4	4	4	4	3	2	2	4	4	4	4	4	4	4	4	4	4	4	4	4	4	4
17	4	3	1	3	4	4	4	4	4	4	3	3	4	4	2	1	3	3	4	3	2	3	4	4	2	3	2
10	3	2	2	2	4	4	4	4	4	4	3	3	4	4	3	3	3	4	4	3	3	3	3	4	3	4	2
12	3	2	3	4	2	4	4	3	2	2	2	5	3	3	3	3	3	3	3	4	4	3	3	4	4	3	3
12	3	3	1	2	4	4	4	4	4	4	3	3	4	3	2	2	4	4	4	2	2	4	2	4	3	4	2	わざわざリスクを負って県外に運搬する必要があるのか疑問	I doubt that we need to take the risk of transporting it all the way out of the prefecture.
3	4	2	2	3	2	3	2	3	2	3	3	3	3	3	3	3	3	3	2	3	3	3	3	3	2	3	3
6	4	3	3	4	2	2	2	4	2	2	3	2	5	4	4	4	5	4	4	4	5	4	5	4	4	4	4	自治体の判断を尊重する	I respect the decision of the local government.
10	3	1	1	1	3	3	3	3	3	3	3	3	3	3	3	3	3	3	3	3	3	3	3	3	3	3	3
2	3	3	2	2	4	4	4	4	4	4	3	3	4	3	3	3	4	3	3	3	2	3	4	4	3	5	1
7	4	2	2	3	4	4	4	5	5	4	5	4	4	4	2	4	3	4	4	4	2	4	4	4	4	4	2
14	3	2	2	2	2	4	4	4	3	4	4	4	2	4	4	1	1	5	4	4	2	4	3	1	4	4	4	反対	I disagree.
7	3	2	2	3	3	3	3	3	3	3	3	3	3	3	3	3	3	3	3	3	3	3	3	3	3	3	3
17	1	1	1	1	3	4	3	3	4	3	4	2	3	5	4	3	5	3	5	4	3	4	5	4	3	4	5
8	4	3	3	3	4	4	4	4	4	4	4	4	4	4	3	3	4	3	3	4	3	3	4	4	3	3	3
4	4	3	2	3	5	5	4	4	4	4	3	3	3	4	2	2	3	4	4	3	2	3	3	4	3	4	2	最優先に進めるべき事案	This is a matter that should be given the highest priority.
18	3	2	2	3	4	4	4	4	4	4	3	4	3	3	3	3	3	3	3	3	3	3	3	3	3	3	3	どうも言えない。ほっとくわけにもいかないし、	I can't say anything. We can't just leave it.
12	2	2	2	2	2	3	2	3	2	3	2	3	3	4	3	4	4	3	4	3	4	3	4	4	3	4	3
1	1	3	2	4	3	3	3	3	3	3	3	3	3	3	3	3	3	3	3	3	3	3	3	3	3	3	3
20	5	4	1	4	4	4	4	3	3	3	2	1	5	5	5	4	5	5	5	5	4	5	5	4	3	4	5	未曾有の災害を受けた。同じ日本人として福島だけに全てを押しつけるのは違うと思っていて、自分の住んでる地域でも公平に受け入れたい。	Fukushima has suffered an unprecedented disaster. As a Japanese, I think it is wrong to impose everything on Fukushima alone, and I would like to accept it fairly in my area.
20	3	3	3	3	4	4	4	4	4	4	4	4	3	4	3	4	4	4	4	4	4	4	4	4	4	4	4	除去土壌を福島県外で処理するというのは。反対ではない。近畿地方だけというのは知らなかった。普段でも多少の放射能は浴びていると思うが。その除去土壌が近くで処理された場合の安全性などをはっきりとしめしてほしい。	I am not against the idea of processing the removed soil outside Fukushima Prefecture. I didn't know it was only in the Kinki area. I think we are exposed to some radiation even in our daily lives. I would like you to clarify the safety of the removed soil if it is processed nearby.
5	3	3	1	3	4	4	4	3	2	4	2	2	2	4	2	2	3	2	4	2	2	2	2	2	2	4	1	県単位で平等に処分を分担する必要がある。5兆円とあるが、これからしばらくは原子力を必要とあるが、次の事故等を想定して、もっと短い時間で処分できる研究を進めるべきと思う。	The amount of disposal should be shared equally by each prefecture. 5 trillion yen is mentioned, and although nuclear power will be necessary for some time to come, I think that research should be promoted to dispose of the waste in a shorter time in anticipation of the next accident, etc.
13	3	3	1	2	5	5	5	3	3	4	3	3	4	4	2	1	3	4	4	3	3	4	4	5	2	5	1	出さないほうが最終的にはす有益だと思う	I think it's ultimately more beneficial if they don't transport it.
2	3	3	2	3	3	3	3	3	3	3	3	3	3	3	3	3	3	3	3	3	3	3	3	3	3	3	3
11	3	2	2	2	3	3	3	3	3	3	3	3	3	3	3	3	3	3	3	3	3	3	3	3	3	3	3
2	3	2	2	2	3	3	4	3	3	3	3	3	4	3	4	3	3	3	3	3	4	3	3	4	3	3	3
14	4	3	2	2	5	5	4	5	5	5	5	5	4	4	2	2	3	4	4	4	2	2	4	5	2	4	1
6	2	2	2	3	4	4	4	4	4	4	3	4	4	4	4	4	4	4	4	4	3	4	3	4	4	4	3	なんとも言えない	I can't say for sure.
15	4	3	3	4	2	2	2	2	2	2	2	2	3	3	3	3	3	3	3	3	3	3	3	3	3	3	3	深いところにコンクリート詰めにして埋めるんやから心配ないと思う。福島だけに負担を強いるのはちがうと思う。	I don't think there's anything to worry about because the waste will be buried deep in concrete. I don't think it's right to put the burden on Fukushima alone.
2	1	1	1	1	3	3	3	3	3	3	3	3	3	3	3	3	3	3	3	3	3	3	3	3	3	3	3
20	5	4	2	2	5	5	5	5	5	5	5	5	5	5	5	3	5	5	5	5	5	5	5	5	5	5	3
17	3	1	1	3	3	3	3	3	3	3	3	3	3	3	3	3	3	3	3	3	3	3	3	3	3	3	3
8	4	3	3	2	4	4	4	3	3	3	3	3	4	4	1	3	3	3	4	3	3	4	5	3	3	4	3	なぜ福島県外なのか明確な理由を提示してほしい	I want them to provide a clear reason as to why it is outside of Fukushima prefecture.
2	1	2	2	3	3	3	3	2	3	2	2	3	2	3	3	2	2	2	3	3	2	3	2	2	2	3	3
2	3	1	1	2	4	4	4	4	4	5	4	4	4	4	4	4	4	4	4	4	4	4	4	4	4	4	4	よく分からないけどよくない政策な気がする	I don't know, but I think it's a bad policy.
13	3	4	1	2	3	3	3	2	3	3	3	3	3	3	3	3	2	3	3	2	3	3	3	3	3	3	3
17	4	3	3	2	4	4	4	3	3	3	4	4	4	4	4	4	4	3	3	3	4	4	4	4	4	4	3
13	3	3	1	1	5	5	5	5	5	5	5	5	5	5	3	3	5	5	5	3	3	5	5	5	5	5	3
15	2	2	2	2	3	3	3	4	2	3	3	2	4	4	3	3	4	5	5	4	4	4	5	4	4	4	3
13	5	3	1	1	5	5	5	5	5	5	5	5	4	4	4	3	5	4	4	5	4	5	3	4	3	4	1	「県外」という表し方を訂正すべき	The term "outside Prefecture" should be changed.
11	1	1	1	3	2	3	2	4	2	4	3	4	3	4	2	4	4	5	5	5	4	4	4	4	4	3	5
3	4	3	3	2	4	4	4	3	3	4	3	3	4	4	2	2	4	4	4	3	3	3	3	5	3	4	3	結局誰もが納得するやり方は出せないと思う	I don't think they'll be able to come up with a way that everyone can agree on in the end.
15	4	3	3	3	3	2	2	2	1	1	2	1	4	4	2	1	5	4	4	4	3	4	4	5	1	5	2	仕方がないと思う。	There is no other way
2	5	4	4	4	5	5	4	5	4	4	4	4	5	5	5	5	4	4	4	4	4	4	4	5	4	4	4
4	4	3	2	3	4	4	4	2	2	4	2	1	4	4	5	3	4	5	5	4	5	4	5	5	5	5	4	日本国として考えるべきことなので、福島県以外でも当然協力が必要と思う	This is something that the nation of Japan should consider, so of course cooperation is needed outside of Fukushima Prefecture.
5	4	3	3	3	3	3	2	2	3	3	2	2	4	4	2	2	4	5	5	4	2	3	3	4	2	3	1	責任の所在を明確にして、期限内に達成してほしい。特にこれまで原発を推進、運営していた関係者の責任は免れない。	I hope that the responsibility will be clarified and achieved within the deadline. In particular, those who have been promoting and operating nuclear power plants cannot be absolved of responsibility.
13	2	2	1	1	4	4	3	3	3	3	4	3	3	4	2	4	3	3	3	3	2	3	3	3	3	4	2	やばいと思う	I think this is an incredible idea.
13	4	1	1	4	5	5	4	5	3	3	3	3	3	3	3	3	3	3	3	3	3	3	3	3	3	3	3
14	3	3	3	3	4	4	4	4	3	3	3	3	4	3	3	3	3	4	4	3	3	4	4	4	3	4	4	土地が余ってるロシアにもって行けばいいかと	I thought they could take it to Russia, where there is a surplus of land.
15	3	3	3	2	3	3	3	2	2	3	2	2	4	4	2	1	4	2	4	2	3	4	5	4	2	4	1	科学的に問題が無いことが明確に証明され、それが透明性をもって第三者の専門家にて担保されているのであれば、福島県内で処分するのが基本だとは思う、ただ、どうしてもそれが難しいのであれば、補助金等支給などなんらかのメリットを与えた上で、他地域で処分することはやむを得ないであろう。それが、自地域(大阪)であっても構わない。	If it is clearly proven scientifically that there is no problem, and this is transparently guaranteed by third-party experts, I think it is fundamental to dispose of the waste within Fukushima Prefecture. However, if it is difficult to do so, it would be unavoidable to provide some benefits such as subsidies and so on, and then dispose of it in other areas. It does not matter if it is in our own …
4	5	4	2	2	5	5	5	5	5	5	5	5	4	5	3	5	5	3	5	4	4	5	5	5	2	5	1	除去土壌の最終処分だけを県外に押し付けるのはバランスに欠け不平等と矛盾を感じる。福島県がもう原発被害を全て取り払いたいと考えるなら、福島県の残っている原発全て撤去し、今後一切原発関連の国からの補助金等や救済金も全て受け取らないという断固たる態度をとっていくなら良いが、そこまで徹底して出来ないなら、除去土壌についても福島県を含めた自治体で公平に負担していくべきである。	It is unbalanced, unequal and contradictory to force the final disposal of the removed soil outside the prefecture. If Fukushima Prefecture wants to get rid of all the damage caused by the nuclear power plant, it is fine if it takes a firm stance of removing all the remaining nuclear power plants in Fukushima Prefecture and not accepting any subsidies or aid from the government related to the nuc…
14	4	3	2	1	5	5	5	5	5	4	4	5	4	3	4	3	4	5	4	4	4	5	4	4	5	4	3	海外で過去に問題なくできたのなら、考えてもいい。	If this has been done overseas without problems in the past, they may consider it.
18	4	2	2	2	4	5	5	5	5	5	4	4	4	4	3	3	4	4	4	5	3	4	5	5	4	4	5	どこの地域が選択されるか分からない不安	There is concern about not knowing which region will be selected.
2	1	1	1	3	4	3	3	3	2	2	2	2	2	2	3	2	1	2	2	1	1	1	2	2	1	1	1	県外で受け入れ場所がなければ、福島で処分するしかないと思う	If there is no place outside of the prefecture to accept the waste, I think we have no choice but to dispose of it in Fukushima.
9	4	3	1	3	5	5	5	3	4	4	1	1	4	4	3	2	4	5	5	4	3	3	4	4	4	4	1	妥当な判断だと思う。	I think it's reasonable.
3	4	2	2	2	4	4	4	3	3	4	4	4	4	3	2	2	3	3	4	3	2	4	4	4	2	3	1
1	4	1	1	3	2	3	3	4	2	3	2	3	3	2	3	3	4	2	3	3	2	3	4	2	3	2	3	意見を言える程詳しくない	I don't know enough about it to have an opinion.
2	3	3	3	4	2	2	2	2	2	2	2	2	1	1	1	1	1	1	1	1	1	1	1	1	1	1	1	無し	None.
2	4	3	4	3	5	5	4	4	4	4	4	4	5	5	4	5	4	4	5	4	5	4	5	4	4	5	5
19	4	2	1	2	5	5	5	5	4	4	4	4	4	4	4	3	4	4	4	3	3	4	5	4	3	3	5	廃炉になる原発の場所から、わざわざ県外に運んで処分する理由がよく分からない。	I don't understand why they have to go to the trouble of transporting the waste from the site of the decommissioned nuclear power plant out of the prefecture for disposal.
10	4	3	3	3	2	2	2	2	2	2	2	2	3	3	3	3	3	3	3	2	2	2	2	2	2	2	2
3	4	4	2	2	5	5	5	4	4	4	3	3	5	4	4	4	5	5	5	4	3	5	4	4	4	4	4	除去土壌は各地に分散させるのではなく、福島原発の廃炉後の跡地に最終処分するのが望ましいのではと考えている。（太平洋への土壌流出がないことが絶対条件）	I think it would be desirable to dispose of the removed soil at the site of the decommissioned Fukushima nuclear power plant, rather than spreading it around. (No soil discharge into the Pacific Ocean is an absolute requirement.)
19	3	2	1	3	5	5	5	4	3	2	2	2	4	4	2	2	4	4	4	4	3	4	4	4	2	3	2	何とも言えない	I can't say for sure.
3	2	1	1	3	4	4	3	4	4	4	4	3	2	3	2	3	3	3	3	2	3	3	2	3	3	3	3
7	4	3	3	3	3	3	3	1	1	1	1	1	3	4	3	3	3	5	4	3	3	3	5	5	2	3	3
11	4	3	2	3	1	2	2	5	3	4	1	1	2	4	2	4	5	4	4	4	4	4	4	4	4	5	1	川勝知事や玉城知事とかは騒ぐこと必至だが日本全体で均等に分けたらどうでしょうか	Governor Kawakatsu, Governor Tamaki, and others will inevitably make a fuss, but how about dividing it evenly throughout Japan?
7	1	3	1	2	5	4	4	5	4	3	4	5	2	2	2	2	2	2	2	2	2	2	2	2	2	2	2
2	2	1	1	2	2	2	3	3	3	4	2	3	2	2	3	3	3	2	2	2	3	3	2	2	2	2	3
3	2	3	1	3	2	2	2	3	3	3	2	2	4	4	2	2	3	4	3	3	2	3	3	3	3	3	1
19	3	1	1	2	3	3	3	3	3	3	3	3	3	3	3	3	3	3	3	3	3	3	3	3	3	3	3
1	4	2	1	4	3	3	3	3	3	3	3	3	3	3	3	3	3	3	3	3	3	3	3	3	3	3	3	良いと思う。30年以内という期間が長いか短いか今聞いたばかりの自分には判断できない。	I think it's a good idea; I can't judge whether 30 years is a long time or a short time, having only just heard about it.
1	1	1	1	3	3	3	3	3	3	3	3	3	3	3	3	3	3	3	3	3	3	3	3	3	3	3	3
13	1	2	2	2	3	3	3	3	3	3	3	3	3	3	3	3	3	3	3	3	3	3	3	3	3	3	3
17	3	2	1	3	2	3	3	3	2	2	2	2	3	4	3	3	3	3	3	3	3	3	2	4	3	3	3
6	2	3	1	2	4	4	4	4	4	4	3	3	4	4	3	3	4	4	4	3	3	4	3	4	3	3	3
1	5	4	1	1	3	4	4	3	4	4	3	4	5	5	4	4	5	4	5	5	5	4	4	5	5	4	5
1	4	3	3	3	5	5	5	5	3	3	3	3	4	4	5	5	5	4	4	5	4	4	4	4	4	4	4	安全性が確実であるかどうかというのを明確な根拠が欲しい	I would like to see clear evidence of whether safety is assured or not.
3	4	3	3	3	2	2	2	2	2	4	2	2	4	4	3	3	3	4	4	4	3	4	4	4	4	4	3
13	4	3	2	3	3	3	3	3	2	2	1	1	4	4	3	2	4	4	4	3	3	3	4	4	3	4	3	法律がどうというよりは、実際に安全に処分できる技術の確立が必要だと思う。	I think it is necessary to develop a technology that can actually dispose of the waste safely, rather than just a law.
4	3	2	2	3	3	3	3	3	3	3	3	3	3	3	3	3	3	3	3	3	3	3	3	3	3	3	3
9	4	3	2	3	4	5	4	4	4	4	2	4	5	4	2	2	3	5	4	3	2	4	5	4	2	4	2	こういったことをまったく知らない人々もいると思うので、もっと周知されるように今からしておかないと、いざ最終処分地を決める時にかなり混乱や不平不満が出ると思う。	I think there are people who are completely unaware of the issue, and if they don't make people more aware of it now, there will be a lot of confusion and discontent when it comes time to decide on the final disposal site.
4	4	4	3	4	3	3	3	3	3	3	3	3	4	4	4	3	3	4	4	4	4	4	3	3	3	3	3	そうすべきであると思う。同時に負担に対する補助金もセットであるべき。	I think this should be done. At the same time, there should be a set of subsidies to cover the burden.
15	1	1	1	1	2	2	2	2	2	2	2	2	2	2	2	2	2	2	2	2	2	2	2	2	2	2	2
2	1	1	1	1	3	2	3	4	3	2	3	4	3	2	5	2	3	4	3	2	3	2	3	4	2	2	3
20	4	3	3	3	4	4	3	3	2	3	2	2	3	3	3	3	3	3	3	3	3	3	3	3	3	3	3
11	4	2	1	3	1	1	1	1	1	1	1	1	3	3	3	3	3	3	3	3	3	3	3	3	3	3	3
15	4	3	3	2	4	4	4	3	4	3	3	3	4	4	3	3	4	4	4	3	3	3	3	4	3	3	3
9	4	2	1	3	5	5	5	5	5	5	5	5	4	4	3	3	4	4	5	5	5	5	5	5	5	5	5
20	3	3	1	3	3	2	2	2	3	2	2	2	3	4	3	3	4	4	3	2	3	2	4	4	3	4	2
16	4	3	2	3	4	4	4	2	2	5	2	2	5	4	3	3	4	4	4	4	4	5	4	4	4	4	3	処分場を作るにあたって、与える影響や対策について、わかりやすく説明してほしい。	I would like to see an easy-to-understand explanation of the impacts and measures to be taken when building a disposal site.
13	2	3	3	3	1	1	1	3	2	3	1	1	4	4	1	1	1	4	3	3	3	4	3	5	1	4	3
8	4	3	1	2	4	3	4	4	3	3	3	3	4	3	4	1	4	4	4	3	4	3	5	5	3	4	3
11	4	2	2	3	3	3	3	3	3	3	3	3	3	3	3	3	3	3	3	3	3	3	3	3	3	3	3
1	1	1	1	1	3	3	3	3	3	3	3	3	3	3	3	3	3	3	3	3	3	3	3	3	3	3	1	福島県内で処分すればいいと思う	I think the waste should be disposed of in Fukushima Prefecture.
7	4	3	1	3	3	3	3	3	3	3	4	4	4	4	4	4	4	4	4	4	4	4	3	4	3	3	3
15	3	3	2	3	2	3	3	2	2	3	2	2	4	3	3	4	3	3	4	4	3	4	3	3	3	2	3
10	2	3	2	2	2	2	4	4	4	4	4	4	4	4	4	4	4	4	4	4	4	4	4	3	4	4	4
17	4	3	1	2	5	5	5	5	5	5	5	5	4	4	2	2	4	4	5	4	3	5	3	4	4	4	3	福島県でそぅなったのだから福島県で処理すべきである	Since it happened in Fukushima Prefecture, it should be disposed of in Fukushima Prefecture.
4	4	3	3	3	4	4	4	5	5	5	4	4	4	4	3	2	4	5	4	4	2	5	5	5	3	4	1	原発のあった福島で処分してほしいが、その電気を使用していた地域で処分するのはやむを得ないと思う	I want the waste to be disposed of in Fukushima, where the nuclear power plant was located, but I think it is unavoidable to dispose of it in the area where the electricity was used.
12	3	2	1	3	2	2	4	5	2	5	3	4	1	2	4	5	4	3	2	5	3	2	1	3	3	4	5	分からない	I don't know.
10	4	3	2	3	3	3	3	3	3	3	3	3	4	4	5	2	4	4	4	3	4	3	4	4	4	4	5
20	2	1	1	2	4	4	4	4	4	4	4	4	3	3	3	3	3	3	3	3	3	3	3	3	3	3	3
17	1	1	1	2	3	3	3	3	3	3	3	3	3	3	3	3	3	3	3	3	3	3	3	3	3	3	3
19	3	2	2	2	4	4	4	4	4	4	3	3	3	4	3	4	4	3	4	3	4	4	4	5	3	3	3
1	3	1	1	2	3	3	3	3	3	3	3	3	3	3	3	3	3	3	3	3	3	3	3	3	3	3	3
1	1	2	1	3	5	5	5	5	3	3	3	3	3	2	3	3	3	3	3	3	5	3	5	3	4	2	3
10	2	2	2	3	4	4	4	3	3	3	2	2	3	4	2	2	2	4	4	2	2	3	4	4	2	3	2	選択の理由を説明して貰えて納得が出来るなら賛成も有りかと思う。	If the reason for the choice is explained to me and I can understand it, I may agree with it.
14	4	4	2	4	2	2	2	3	2	4	2	2	5	4	4	4	3	4	4	4	3	4	4	4	4	4	4	それでいいと思う	I think that's fine.
15	5	3	3	1	5	5	5	4	4	4	3	4	4	4	3	2	4	5	4	4	3	4	5	3	2	3	1	補助金目当てで手を挙げる自治体も、なければ２００２年ぐらいまでは何ら変化もないし30年先だと30年と決めた国会議員は、ほとんど引退だれも責任を取らないだろう。現在の電力不足も原子力発電の代わりに太陽光発電などクリーンエネルギー力を入れなかったのが最大の理由で本来の国会議員としての仕事やってくださいよ。最近特に税金を個人ばらまいて人気取り多い	If local governments do not raise their hands for subsidies, there will be no change until around 2002, and most of the Diet members who decided on 30 years will retire in the next 30 years, and no one will take responsibility. The main reason for the current power shortage is that they did not focus on clean energy such as solar power instead of nuclear power. I wish they would do their job as m…
3	4	3	1	3	4	4	4	4	4	5	4	4	4	4	4	3	4	4	4	4	4	4	4	4	4	4	4
20	5	2	1	3	4	4	5	4	3	4	3	3	3	3	2	3	4	5	3	3	4	3	4	4	3	5	4	難しくて、何とも言えない。	It's hard to say.
8	2	2	3	3	2	1	1	1	1	1	1	1	1	1	1	1	1	1	1	1	1	1	1	1	1	1	1
16	2	3	1	3	4	4	4	2	3	3	3	3	4	4	1	1	4	4	4	2	2	4	5	5	2	4	4
8	4	3	2	2	5	5	4	5	4	4	4	3	4	4	3	4	4	4	4	3	3	4	3	4	4	4	4	あまりニュースではやらなくなった。現在どのように話が進んでいるか、報道しないのか	There is not much media coverage anymore. Why aren't they reporting on how the story is going?
14	4	3	2	3	4	4	4	4	3	4	4	4	4	4	4	3	3	4	4	3	3	4	4	4	3	4	4
13	1	3	2	2	5	5	5	5	5	5	5	5	5	5	5	5	5	5	5	5	5	5	5	5	5	5	5
16	4	3	2	3	4	4	4	5	4	4	3	3	5	5	3	4	4	4	4	4	4	4	5	5	5	5	2	環境や人体などに影響がないようにして欲しい	I hope there will be no impact on the environment, human health, etc.
7	4	1	1	2	3	3	3	3	3	3	3	3	4	4	4	4	4	4	4	4	4	4	4	4	4	4	4
10	4	3	2	3	2	3	3	4	4	4	4	4	4	5	4	3	5	5	5	2	2	5	5	5	2	4	5
17	3	1	1	3	4	4	4	4	4	4	4	4	4	4	4	4	4	4	4	4	4	4	4	4	4	4	4
2	4	3	3	4	3	3	4	4	3	4	3	3	4	4	3	4	4	5	4	3	4	4	4	3	4	4	3	賛成であり、これは県のみで完結する問題ではないと考えるからである。	I agree, and that is because I do not think this is a matter that can be resolved by the prefecture alone.
11	3	1	1	3	3	3	3	3	3	3	3	3	3	3	3	3	3	3	3	3	3	3	3	3	3	3	3
1	5	4	4	1	5	5	5	5	5	5	5	5	5	5	5	5	5	5	5	5	5	5	5	5	5	5	5
15	4	3	3	2	3	3	3	3	2	3	3	3	3	3	3	2	3	4	3	3	3	3	3	3	3	3	2
4	4	3	1	3	3	3	3	3	3	2	3	3	2	2	2	3	3	2	3	3	3	3	3	2	3	3	3
1	1	1	1	4	3	3	3	3	3	3	3	3	3	3	3	3	3	3	3	3	3	3	3	3	3	3	3
2	4	3	3	3	4	4	4	4	5	5	2	2	3	4	2	2	2	3	4	3	3	4	4	5	3	5	5
15	4	3	1	3	5	5	5	3	3	3	3	3	3	3	3	3	3	3	3	3	3	4	5	4	3	3	3	なぜ30年以内なのか、最終処分とは何か、わからないことが多い。	There are many things we don't know, such as why within 30 years, and what final disposal means.
19	3	2	1	2	3	3	3	3	3	3	3	3	3	3	3	3	3	3	3	3	3	3	3	3	3	3	3	分からない	I don't know.
4	5	2	2	3	3	3	3	3	3	4	3	3	3	3	3	3	3	3	3	3	3	3	3	3	3	3	3	こればかりは仕方ないです。	This is the only way.
6	1	3	1	2	5	5	5	2	5	5	5	5	4	4	3	2	3	4	4	4	3	4	4	5	3	4	3	どこにやるねん笑 って感じ	I'm like, "Where are they bringing it?" lol.
11	1	1	1	3	4	3	3	4	3	3	3	2	4	3	3	3	4	4	3	4	3	2	1	4	3	2	3
11	4	3	3	3	4	4	4	4	3	3	3	3	3	4	3	3	4	4	4	3	3	3	4	4	4	4	4
3	4	3	2	2	5	5	5	4	4	3	3	3	4	4	2	2	3	3	4	3	3	3	3	4	2	3	3	具体的な影響を正直に示して欲しい	I want them to be honest about the specific impacts.
6	2	1	1	3	3	3	3	4	3	3	3	3	5	5	3	3	5	4	4	5	3	4	4	5	5	4	2
1	2	1	2	3	4	4	4	3	3	3	2	1	4	3	3	4	4	3	4	3	4	3	4	4	3	3	4
10	5	3	3	2	4	4	4	4	5	4	5	4	4	4	3	1	3	3	3	4	4	4	4	3	3	3	2	期間が正しいのかわからない	I don't know if the time frame is right.
15	2	2	1	2	3	3	3	3	3	3	3	2	3	3	3	3	3	3	2	3	3	3	3	3	3	3	2
14	3	3	1	3	5	5	3	3	3	3	2	2	3	3	1	1	4	3	4	3	3	4	3	3	2	4	1
17	3	3	3	3	2	4	5	2	3	3	4	2	2	4	3	5	4	4	2	3	4	2	5	4	4	2	1
13	3	3	3	2	2	4	4	3	2	3	4	3	2	3	5	4	2	3	4	2	3	3	4	2	3	4	5
2	1	1	1	3	4	4	4	4	4	4	3	3	4	4	1	1	4	4	4	4	2	5	4	4	2	4	1
19	4	2	1	3	4	4	4	3	3	3	3	3	4	4	3	3	3	4	4	4	3	4	5	4	3	4	4	わからない	I don't know.
8	3	2	1	3	4	4	5	4	3	3	3	3	3	3	3	3	3	3	3	4	3	4	4	4	3	3	3
14	5	1	1	4	4	3	3	3	3	3	3	3	3	3	4	4	4	4	3	4	4	4	4	4	4	4	4	各都道府県平等に対応すべき	Each prefecture should be treated equally
1	4	3	3	3	3	4	4	3	4	3	3	3	5	4	3	4	4	4	4	4	4	4	5	4	4	4	4	区切りとしていいと思う	I think it's a good break.
3	1	1	1	1	1	2	1	3	2	2	4	5	3	2	1	2	1	3	2	2	3	5	3	3	4	3	2
7	4	2	1	3	4	3	3	3	3	4	2	2	5	4	2	2	4	5	4	3	3	5	5	5	3	3	3
19	4	2	1	3	4	4	4	3	3	3	3	3	4	4	3	3	4	4	4	3	3	4	4	4	3	4	4	難しい問題なのでどうすることが最善なのかよくわからない	It's a difficult issue, so I'm not sure what the best course of action is.
2	4	3	1	2	5	5	4	4	4	4	4	4	2	4	3	3	3	3	4	3	1	3	3	4	3	3	2	いままで原発の恩恵を受けていたのなら、福島県内で最終処分も行うべき	Final disposal should be conducted inside Fukushima Prefecture because residents have benefited from the nuclear power station until now.
7	5	3	3	2	5	5	5	5	5	5	5	5	4	4	5	5	5	5	4	4	4	4	4	4	4	4	5	福島県内から移動させる事で第二次、三次被害を起こしそうな気がする。立入禁止区域内に最終処分場を作るべき。	I feel that moving the waste out of Fukushima Prefecture may cause secondary and tertiary damage. A final disposal site should be built within the off-limits zone.
11	4	2	1	3	4	4	3	4	3	2	1	2	4	4	3	3	4	3	4	4	3	2	3	4	2	4	3
19	5	3	1	4	5	5	5	2	2	3	2	2	5	5	1	1	2	5	5	1	1	1	1	5	1	1	1	どの都道府県も平等に受け入れるべきである。	All prefectures should accept the waste equally.
13	4	3	2	3	4	4	4	4	3	3	4	4	4	4	3	3	3	4	4	3	4	3	3	4	3	3	2
7	4	2	1	3	5	5	5	5	5	5	3	3	5	4	3	3	3	5	4	5	3	5	5	3	3	3	3
8	1	1	1	1	3	3	3	3	3	3	3	3	3	3	3	3	3	3	3	3	3	3	3	3	3	3	3
5	5	3	3	3	4	4	4	4	3	3	3	3	4	4	3	3	3	4	4	3	4	3	4	3	3	3	3	真面目に良く話し合う事がとても大切	It is very important to have a serious and good discussion.
17	1	2	1	3	3	3	3	3	3	3	3	3	3	3	3	3	3	3	3	3	3	3	3	3	3	3	3
3	3	2	1	3	3	3	3	3	3	3	3	3	3	3	3	3	3	3	3	3	3	3	3	3	3	3	3
2	1	1	1	2	3	3	3	3	3	3	3	3	3	3	3	3	3	3	3	3	3	3	3	3	3	3	3
20	2	2	1	2	5	5	5	5	5	5	5	5	4	4	4	4	4	4	4	4	4	5	5	5	4	4	5	自分の住んでいる場所に処分場ができたら 反対すると思う 生活圏に関係ない場所も賛成できないよくわからない	If a disposal site were to be built where I live, I would oppose it. I don't agree with a place that has nothing to do with where I live. I don't know.
10	4	2	2	3	4	4	4	4	4	4	4	4	4	4	4	4	4	4	4	3	3	3	3	3	3	3	3	もし、自分の家の近くだったらどうしようかと思う	What if it was located near where I live?
20	4	3	2	4	2	2	4	4	3	3	3	3	3	4	4	4	4	4	4	4	4	3	4	4	3	4	3	意見というか、決まった事のように2045年まで円満に福島県外で最終処分が出来るのを願うばかりです。	Not an opinion, though, I just hope that the final disposal can be done outside of Fukushima Prefecture amicably until 2045 as it has been decided.
14	3	3	2	3	3	3	3	3	3	3	3	3	3	3	3	3	3	3	3	3	3	3	3	3	3	3	3
4	4	3	3	3	4	4	4	4	4	4	4	4	4	4	4	4	4	4	4	4	4	4	4	4	4	4	4
5	3	3	2	3	3	3	3	3	3	3	3	3	3	3	3	3	3	3	3	3	3	3	3	3	3	3	3
10	3	2	1	3	3	3	3	3	3	3	3	3	3	3	3	3	3	3	3	3	3	3	3	3	3	3	3
11	1	2	1	2	3	3	3	4	5	5	5	5	1	1	1	4	4	1	4	4	1	4	1	1	1	1	1
5	3	1	1	3	3	3	3	4	4	3	3	4	3	3	4	4	3	3	3	3	3	3	4	4	4	3	2
14	5	4	3	3	2	2	2	2	1	3	1	1	4	4	2	2	4	3	4	3	2	4	4	4	3	4	1	あくまで科学的に検討した結果、影響がないのでなければどこで処理しようが構わない。むしろ風評被害に結び付く言説をマスコミや反原発な団体が唱えることの害悪の方が大きい	I don't care where it's disposed of, as long as there's no impact based on scientific considerations. In fact, it is more harmful for the media and anti-nuclear groups to promote a discourse that leads to harmful rumors.
5	5	3	3	3	4	4	4	4	3	3	3	3	4	4	4	4	4	4	4	4	4	4	5	5	3	5	2	大変難しい問題があり判断がつかない。誰かがリスクを負わなければならない。技術が進むことを望んでいる	There are very difficult issues and it is difficult to make a decision. Someone has to take the risk. I hope the technology will advance.
5	4	3	3	3	3	3	3	3	3	3	3	3	4	4	3	4	4	4	4	4	4	4	4	4	3	4	2
4	5	4	2	2	4	4	4	2	3	2	2	3	5	4	2	3	3	3	4	4	3	4	4	3	3	4	3
9	3	3	1	2	3	4	3	3	3	3	3	3	4	4	3	3	4	5	4	3	3	4	4	4	3	4	3	期間や場所への根拠を知りたい	I want to know the rationale for duration and location.
12	3	3	1	3	4	4	3	3	3	3	2	2	4	4	2	3	4	4	4	2	2	4	2	3	3	3	1	決まりなら仕方ない	If it's a decision, then we have no choice.
2	4	3	3	2	3	3	4	3	4	4	3	3	4	4	3	3	4	5	5	4	2	4	5	5	3	4	4	安心な土壌というのであれば、都内や首都圏・関西圏などの大都市で処分するべき	If it is safe soil, then it should be disposed of in Tokyo or other major cities such as Tokyo metropolitan area and Kansai area.
15	4	3	3	3	4	4	4	4	3	5	2	2	5	5	1	1	5	5	5	1	1	5	5	5	5	5	5	福島県内での最終処分も必要	Final disposal within Fukushima Prefecture is also necessary
10	4	3	2	1	3	3	3	3	3	3	3	3	4	4	4	3	3	4	4	3	4	4	4	4	4	4	4	原発の中で処理すること	Disposal should be done within the nuclear power plant
9	2	2	2	3	3	3	3	3	3	3	3	3	3	3	3	3	3	3	3	3	3	3	3	3	3	3	3
19	4	2	1	3	3	3	3	3	3	3	3	3	5	4	2	2	3	3	4	3	4	3	4	3	3	3	2	難しいです。	It is difficult.
20	5	4	3	2	4	4	4	5	4	4	3	3	5	5	5	5	5	5	5	5	3	3	3	3	3	3	3	色んな問題山積みで一概には発言出来ない	I can't make a blanket statement because there are so many issues piling up.
5	4	4	3	2	4	4	4	3	3	4	2	3	4	2	2	3	4	4	3	2	2	3	4	4	2	4	1	福島県外という特別扱いは公平感に問題がある。そもそも原発を誘致したり許可してきたという背景を無視してはいけない。	Special treatment because it is outside Fukushima Prefecture is problematic in terms of fairness.We should not ignore the background of the attraction and approval of nuclear power plants in the first place.
17	1	2	1	2	3	3	4	3	3	3	4	3	4	3	2	3	3	4	3	3	3	4	4	3	3	4	2	それが正しいのか判断できない	I can't decide whether that is right or not.
10	4	3	3	1	5	5	5	5	5	5	5	5	5	5	2	2	2	5	5	3	3	3	5	5	3	3	5	福島県内や陸上ではなく、まとめて「海底」に沈める技術を使うべき	They should use technology to sink them all together on the "seabed" instead of inside Fukushima Prefecture or on land.
4	3	3	2	3	3	3	3	3	3	3	3	3	3	3	3	3	3	3	3	3	3	3	3	3	3	3	3
10	2	3	1	3	1	1	1	1	1	4	1	1	4	4	1	1	3	4	4	2	1	3	2	4	1	3	3
11	3	1	1	3	3	3	3	2	3	3	3	3	3	3	3	3	2	3	3	3	3	3	3	3	3	2	3
20	2	3	1	2	4	4	4	3	4	4	3	3	4	4	2	3	4	3	4	3	2	2	3	4	2	4	4	そう言う方針なら仕方ない	If that's the policy, we have no choice.
20	4	2	2	2	5	5	5	4	4	4	3	3	4	4	4	4	4	4	4	4	4	4	5	4	4	4	4
3	4	2	3	4	4	3	3	3	3	3	3	4	4	3	3	4	3	3	3	3	4	4	3	3	4	4	3	全国で負担を分散させた方が良い	It is better to spread the burden across the country
15	4	3	1	3	4	4	4	2	2	4	2	2	4	4	4	2	4	4	4	2	2	4	4	4	2	2	4	どちらかと言うと賛成する。	If anything, I agree.
5	3	3	1	2	3	3	3	3	3	3	3	3	3	3	3	3	3	3	3	3	3	3	3	3	3	3	3	拡散しない方が良いと思う	I think it's better not to spread it around
5	4	3	2	3	4	3	3	4	3	3	4	3	3	4	3	3	3	4	3	3	3	4	3	3	3	4	3	まあまあ	So-so
14	3	3	3	3	2	2	2	2	3	2	4	4	4	3	4	2	4	4	4	4	3	4	4	4	4	4	4	賛成	I agree.
18	3	3	2	2	4	4	4	5	5	5	4	4	5	5	4	5	5	5	4	4	4	4	5	5	4	4	3	わからない	I don't know.
18	4	3	2	3	4	4	4	4	4	4	4	4	4	4	4	4	4	4	4	4	4	4	4	4	4	4	4	致し方ない事であると分かっているが受け入れ先が自分の住まいの近くになれば簡単には賛成できない	I know it is inevitable, but I cannot easily agree if the disposal site is close to where I live.
5	5	4	4	1	4	5	4	1	3	1	5	5	3	2	3	2	4	4	3	3	3	3	3	3	3	3	3	最終処分場を決めるのが先	The final disposal site should be decided first.
3	3	4	3	2	1	1	1	2	1	2	2	2	3	3	2	2	3	2	4	2	3	3	3	4	3	3	2	原発に隣接した場所のほうが合理的ではあるが感情的にできないのは面倒 原発周辺は長期的に利用しないだろうから科学的客観的な視点で処分地を決定するべきだが感情的に反対する人間がいて中間貯蔵期間を延長することになりそう	A site near the nuclear power plant would be more reasonable, but the problem is that it cannot be done emotionally. The area around the nuclear power plant will not be used in the long term, so the disposal site should be determined from a scientific and objective point of view, but there are people who are emotionally opposed to the idea, and the interim storage period is likely to be extended.
18	4	3	1	2	3	3	3	1	1	1	1	1	4	4	4	4	4	4	4	3	1	4	5	3	3	3	3	期日を決めてしまえる問題なのかと思えるが、決めないと動かない問題なのではとも思い難しすぎる問題。自分の町に来ても福島の方ばかりに押し付けるのでは句、自分の町も請け負うことはは当然だと思っているが、周りがどう思うかは人ぞれぞれ。本当に難しい問題。	I don't think it's a problem that can be solved by a deadline, but I also don't think it's a problem that will move until it's decided. It is too difficult an issue. I think it is natural for my city to take on this task, but it depends on how the people around me feel about it. It really is a difficult issue.
14	4	3	2	3	5	5	5	5	5	5	4	4	4	4	3	2	4	4	5	4	4	4	3	5	3	4	4	どこが受けるかは、なかなか決められない。	It is difficult to decide where to receive them.
2	2	3	1	3	4	5	4	3	2	4	3	3	4	3	1	1	3	4	3	2	1	2	3	3	1	2	1	県外での処分は、福島が受けた被害を考えれば妥当だと思う。問題はその除去土壌をどこに持っていくかだけど。受け入れるところがあるのか、疑問に感じる。	I think it is reasonable to dispose of the waste outside of the prefecture, considering the damage that Fukushima has suffered. The question is where to take the removed soil. I wonder if there are places that will accept it.
3	5	2	1	2	4	4	5	5	5	5	5	4	4	4	4	3	4	4	5	4	4	4	2	3	4	4	4
4	3	3	2	3	3	3	3	3	3	3	3	3	3	3	3	3	3	3	3	3	3	3	3	3	3	3	3
14	4	3	2	3	4	4	4	4	3	3	3	3	3	3	3	4	3	3	3	3	2	3	3	3	4	3	3	もんだいなし	No problem
5	4	2	2	3	3	4	3	3	3	3	3	3	3	2	3	3	3	3	3	3	3	3	3	3	3	3	3	仕方無い	There is no way around it
8	1	1	1	1	1	2	1	1	1	1	1	1	1	1	1	1	1	1	1	1	1	1	1	2	1	1	1	わからない	I don't know.
17	3	2	1	2	5	4	3	3	4	2	2	4	5	4	3	4	4	4	5	4	4	4	5	4	4	5	5	難しくてわからない	It's too difficult to understand.
4	4	3	3	3	3	3	3	3	3	3	3	3	3	3	3	3	3	3	3	3	3	3	3	3	3	3	3
18	3	3	1	2	2	2	2	3	2	3	1	1	4	4	2	2	3	3	2	1	2	3	3	4	2	3	1	広島・長崎に原子爆弾が落とされ、広島・長崎は復興した。自然の自浄作用で草木が生い茂る街に戻ったが、なぜ福島で収集した土壌はそうならないのかが疑問。また、詳しい経緯は理解していないが、なぜ「福島県外」なのか。処分するとはどういうことなのか、いろいろ矛盾があるように感じており、法律で決めたこともよくわからない。	After the atomic bombs were dropped on Hiroshima and Nagasaki, Hiroshima and Nagasaki recovered. The city returned to a city with lush vegetation due to the self-cleansing action of nature, but the question is why the soil collected in Fukushima does not do so. Also, although I do not understand the details of the process, why "outside Fukushima Prefecture"? I feel that there are many contradicti…
20	4	3	1	3	3	3	3	3	3	3	3	3	3	4	3	3	3	3	3	3	3	3	3	3	3	3	3	難しいことはよく分からない	I don't understand difficult things.
15	4	3	2	3	4	4	5	3	4	5	3	3	4	4	4	4	4	4	4	3	3	4	4	4	5	4	5	議論がされ尽くしたのか？政治的な思わくが無かったのか疑問は残る。過去の判断も含めて検討する必要があると思う。決定した議論を全て公開して決定内容を検証する必要がある。結果の検証があやふやだ。今の政治帰り不明瞭で決定した内容をしますだけ、政治家、その周辺だけの利得に集約されている。	Was it adequately discussed? The question remains whether there were no political considerations. There is a need to examine past decisions. All discussions about decisions made need to be disclosed and the decisions need to be verified. Verification of results is ambiguous. The current political situation is opaque and the decision is simply "we will do it. The focus is on politicians and their …
8	3	2	3	2	2	3	2	3	3	3	2	4	4	3	3	3	3	3	3	3	2	3	2	2	2	2	2
7	2	3	3	2	1	2	4	2	3	3	3	4	3	3	3	5	4	5	5	4	4	4	3	4	3	3	3	どこの県も受け入れたくないと思う	I don't think any prefecture would want to accept this.
4	4	4	1	3	5	5	5	5	5	5	5	5	1	1	1	1	5	1	1	1	1	1	1	1	1	1	1
10	3	2	1	3	3	3	3	3	3	3	3	3	3	3	3	3	3	3	3	3	3	3	3	3	3	3	3
1	1	1	1	3	3	3	3	3	3	3	3	3	3	3	3	3	3	3	3	3	3	3	3	3	3	3	3
5	2	3	1	1	4	5	4	5	5	5	5	5	4	5	5	5	5	5	5	2	2	5	5	5	4	4	2	とにかく説明不足、政府で決めたから納得してくださいは許容できない	In any case, lack of explanation and top-down decisions by the government are unacceptable.
2	3	3	1	3	3	3	3	3	3	3	3	3	3	3	3	3	3	3	3	3	2	3	3	3	3	3	3
4	5	3	2	3	4	4	4	4	4	4	2	2	4	4	3	2	4	4	4	4	3	4	4	4	4	4	4	日本の全ての県で均等に処分量を分け、処分する方法取れば不公平はなくなる。または、一番離れた離島に処分する。環境配慮は充分に行う	If all prefectures in Japan divide the amount of waste to be disposed of equally, there will be no injustice. Or dispose of the waste on the most remote islands. Environmental considerations should be fully taken into account.
15	4	3	1	2	3	3	3	4	3	3	3	3	4	3	3	3	3	3	3	3	3	3	3	3	3	3	3
8	5	4	4	4	1	1	1	1	1	1	1	1	3	3	3	3	3	3	3	3	3	3	3	3	3	3	3
8	2	3	3	4	2	2	1	3	1	1	1	1	2	2	1	1	1	2	2	1	1	2	2	3	1	3	1
15	4	3	3	3	3	3	3	3	3	4	3	4	3	3	3	3	3	4	4	3	3	3	3	3	3	3	3
4	1	1	1	1	3	3	3	3	3	3	3	3	3	3	3	3	3	3	3	3	3	3	3	3	3	3	3
14	4	4	3	3	4	4	5	4	4	4	3	3	4	4	3	4	3	4	4	4	4	3	4	4	4	4	3	自然災害の多い国のどういった所を候補にするのか？受け入れに当たり補助金はいくら出し続けていけるのか都合の悪い箇所も、包み隠さず公表できるのか	What kind of site in a country with many natural disasters should be selected as a candidate? How much subsidy can they continue to provide for the acceptance of waste, and can they disclose any inconvenient points without concealment?
15	1	1	1	2	3	2	3	3	2	3	4	3	2	3	3	3	2	2	2	4	3	3	3	3	3	3	3
2	3	3	2	3	3	3	3	3	3	3	3	3	3	3	3	3	3	3	3	3	3	3	3	3	3	3	3
19	3	3	2	2	3	3	3	3	3	3	3	3	3	3	3	3	3	3	3	3	3	3	3	3	3	3	3	実現できるか疑問	Is it feasible?
14	4	3	1	2	4	4	4	4	4	4	4	4	4	4	4	4	4	4	4	4	4	4	4	4	4	4	4	難しすぎる問題です。	These are too difficult questions.
7	2	2	1	3	3	3	3	3	3	3	3	4	3	3	3	3	3	3	3	3	3	3	3	4	3	3	3	よくわか、ない	I don't know.
3	4	2	1	3	5	5	5	5	5	5	3	3	5	5	3	3	4	4	4	4	3	4	4	4	4	4	4	必要だと思います	I think it is necessary.
15	3	2	3	2	5	5	5	2	3	5	5	5	4	4	3	4	4	4	4	4	4	4	4	4	4	4	4	県外にこだわるなら近辺の無人島で保管すれば良いと思います。	If they insist on storing it outside of the prefecture, I think they should store them on a nearby uninhabited island.
11	5	2	2	1	5	5	5	5	5	5	5	5	3	3	2	3	3	3	3	3	3	3	5	3	3	3	3
11	3	1	1	1	3	3	3	3	3	3	3	3	3	3	3	3	3	3	3	3	3	3	3	3	3	3	3
14	3	3	2	3	3	3	3	3	3	3	3	3	5	5	3	3	3	5	5	5	3	3	5	5	3	5	3
19	4	3	1	3	4	4	4	4	4	4	3	3	4	4	2	3	4	4	4	3	3	4	4	4	3	4	4
9	4	3	1	3	4	4	4	3	3	4	2	2	4	4	3	3	4	4	4	4	3	4	4	4	4	4	3	一ヶ所に負担を強いるのではなく、複数にしてそれぞれの影響を減らしてほしい	Instead of putting the burden in one place, I'd like to see it in multiple places and reduce the impact of each.
4	4	3	1	3	4	4	4	4	5	5	5	5	5	4	2	2	2	5	5	2	2	4	4	5	2	4	5
14	2	2	2	2	4	4	4	3	3	3	3	3	4	4	2	4	4	4	4	4	3	4	3	4	4	4	3	判断するのは難しいが、どこかで影響がない範囲なら仕方がないと思います	It's difficult to judge, but I don't think we have a choice unless there's an impact somewhere else.
19	4	3	3	3	4	4	4	3	2	2	2	2	4	4	4	4	4	4	4	4	4	4	4	4	4	4	4	県外処分を受け入れるべきだと思う	I think we should accept disposal outside the prefecture
5	5	4	3	4	5	5	5	5	5	5	3	3	3	3	1	3	5	3	5	3	4	3	5	5	3	5	1	しかたがない	There is no other way
15	3	3	1	3	2	3	3	3	3	3	3	3	3	3	3	3	3	3	4	3	3	3	3	3	3	3	3
10	4	4	3	2	4	4	5	5	5	4	5	5	4	4	4	3	4	3	5	5	3	4	4	4	4	4	4	福島県を応援したいと思う気持ちはありますが、原発事故に関しては地元の人たちで解決するべきだと思います。地元の地区では、原子力発電所ができた時からそれ相応の資金が支払われてきて、近隣住民のメリットもあったわけで、事故が起きたからといって被害者意識だけを訴えてほしくない。	Although I want to support Fukushima Prefecture, I think that local people should solve the problem of the nuclear power plant accident. In the local district, a reasonable amount of money has been paid since the nuclear power plant was built, and there have been benefits for local residents, so I don't want people to just complain about being victims just because an accident happened.
6	1	1	1	3	4	3	4	3	3	3	4	4	4	4	4	4	4	4	4	3	3	3	3	4	2	2	1
8	2	3	1	4	4	4	2	3	2	4	1	1	5	5	1	2	4	4	4	2	3	4	4	5	2	5	3	福島だけに負担を強いるのは良くないと思うから賛成。そもそも東京電力の施設なのだから、関東でどうにかすべきでは。	I agree because I don't think it's good to put the burden on Fukushima alone. Since the plant is owned by TEPCO in the first place, the Kanto region should do something about it.
12	4	3	2	3	2	2	2	2	2	1	1	1	4	4	5	3	3	3	4	4	4	5	3	4	3	3	3	やればいいと思う	I think it should be done.
5	1	1	1	1	2	2	2	2	2	2	2	2	3	3	3	3	3	3	3	3	3	3	3	3	3	3	3
14	4	3	2	3	3	3	3	3	3	3	3	3	3	3	3	3	3	3	3	3	3	3	3	3	3	3	3	東京電力かんないでおこなうべき	Should be done within TEPCO's service area
9	4	3	1	3	3	4	4	4	4	4	3	3	3	4	2	3	3	4	4	3	3	3	3	3	3	4	2	まだ年数があるので、全ての県に分けて処分する	There are still years to go, so it should be divided among all prefectures for disposal.
10	5	2	2	3	4	4	4	4	3	3	2	2	4	4	4	3	4	4	4	4	3	4	3	4	4	4	4
14	4	3	2	1	5	5	5	5	4	4	5	5	4	5	4	4	5	5	5	5	4	4	4	5	4	3	4	核被害を万一にも他府県に広げる可能性を作ってはいけない！	There should be no possibility of the spread of nuclear damage to other prefectures!
17	4	2	1	2	5	5	5	3	3	3	4	5	4	3	3	2	4	3	4	2	2	2	4	3	2	4	3
13	4	2	2	3	3	3	3	3	3	3	3	3	3	2	4	4	4	4	4	3	2	2	4	3	3	2	1	日本全体の問題なのでもっとちゃんと説明してほしい。	This is a problem for Japan as a whole and I would like to see a better explanation.
10	5	3	3	2	4	5	5	2	3	5	2	2	5	5	2	2	4	5	5	4	2	5	5	5	5	5	5	県外も汚染される心配があり中間貯蔵で使用している土地でそのまま最終処分した方が、コスト軽減になる気がします。	I feel that it would be more cost-effective to dispose of the final waste in the land used for interim storage as it is because there is concern that it will be contaminated outside the prefecture as well.
4	4	4	3	3	3	3	4	4	4	4	3	3	3	3	4	3	3	4	3	4	3	4	4	3	3	3	3
4	4	3	3	3	4	4	4	4	4	4	3	4	4	4	3	4	4	4	4	4	4	4	4	3	4	3	3
18	3	3	2	2	4	4	5	5	4	4	3	4	4	4	3	2	4	3	3	4	2	3	4	3	3	3	3	安全性が心配	I am concerned about safety.
16	2	2	2	3	4	4	4	4	4	4	3	3	4	4	3	3	4	4	4	5	3	4	4	4	3	3	1
19	3	1	1	2	3	3	4	3	3	4	3	3	3	3	3	3	3	3	3	3	3	3	3	3	3	3	3
13	4	3	2	3	4	4	4	3	2	2	2	2	4	4	3	3	4	4	4	4	4	4	2	4	3	3	1
9	4	2	1	3	3	3	3	3	3	3	3	3	3	3	3	3	3	3	3	3	3	3	3	3	3	3	3
17	4	2	2	3	4	4	2	2	2	2	2	2	4	4	3	4	4	3	4	2	3	4	5	4	3	3	2
15	2	2	1	2	4	4	4	3	3	3	3	3	4	4	3	3	4	4	4	4	3	4	4	4	4	4	3	早く決めたほうがよい。先送りはよくない。	It is better to make a decision as soon as possible. Postponing is not good.
8	3	3	2	3	4	4	4	5	2	2	2	3	3	2	3	3	3	2	2	2	4	3	2	4	3	3	2	30年では終わらないと思う	I don't think it will be finished in 30 years.
8	4	2	3	3	4	4	2	4	2	2	4	3	3	2	4	2	3	4	3	4	3	3	5	3	4	5	3	無し	None
9	3	2	1	3	3	4	4	3	3	4	2	1	2	2	1	1	4	1	5	1	1	3	4	3	1	5	1	土壌を受け入れた地域に住む住人には経済的な援助や医療費無料などの受け入れてない地域よりも優遇措置をする	Residents who live in areas that accept the soil should be given preferential treatment over those who do not, such as financial assistance and free medical care.
15	2	3	1	4	4	3	3	2	2	1	1	1	3	4	1	1	1	1	4	1	1	1	5	5	2	2	1	賛成	I agree.
14	5	4	4	2	5	5	5	1	5	5	5	5	4	4	2	2	4	4	4	4	2	4	4	4	4	4	1	福島で発生したものは、県内で処分すべき	What was generated in Fukushima should be disposed of within the prefecture.
4	3	3	2	3	3	3	3	3	3	3	2	3	2	3	1	1	1	3	3	3	3	2	2	3	3	2	3
14	4	3	3	3	4	4	4	5	4	3	2	2	3	4	4	4	4	4	5	4	4	4	4	4	4	4	4
19	3	2	1	2	3	3	3	3	3	3	3	3	3	3	3	3	3	3	3	3	3	3	3	3	3	3	3	わからない	I don't know.
19	3	1	1	3	4	4	4	4	4	4	4	4	4	4	4	4	4	4	4	3	4	4	4	4	4	4	3
8	4	1	1	3	5	5	5	5	5	5	5	5	4	5	2	2	5	4	5	3	3	4	5	5	2	5	2
19	3	2	2	4	3	3	4	3	3	3	3	3	4	3	3	3	3	3	4	3	3	3	3	3	3	3	3
19	5	3	3	3	4	4	4	4	4	4	4	3	4	4	5	4	4	4	4	4	4	4	5	4	4	4	4	わからない	I don't know.
14	5	3	3	3	4	3	4	3	4	3	4	3	4	3	4	3	4	3	4	4	3	4	4	4	3	3	4
8	2	1	1	3	4	4	4	4	4	4	4	4	4	3	4	3	4	4	4	4	4	4	3	3	4	4	3
19	2	1	1	3	3	3	3	3	3	3	3	3	3	3	3	3	3	3	3	3	3	3	3	3	3	3	3	わからない	I don't know.
14	2	1	1	3	3	3	3	3	3	3	3	2	2	3	3	3	3	3	3	3	3	3	3	3	3	3	3
14	4	3	2	3	3	4	4	3	3	3	3	3	3	3	3	3	3	3	3	3	3	3	3	3	3	3	3
19	4	3	2	2	5	5	5	5	5	5	5	5	5	5	4	4	5	5	5	4	4	4	4	5	4	4	4
18	2	1	1	2	5	5	5	4	4	5	4	4	5	4	3	3	3	4	4	3	2	5	3	4	3	4	2
17	2	2	2	2	3	3	4	3	3	4	3	4	5	4	3	3	4	5	5	4	4	5	5	5	5	4	4	実現できる詳細なプランがあるか疑問	Doubt that there is a detailed plan that can be implemented
6	5	3	3	3	3	4	4	3	4	4	3	4	4	5	4	4	4	5	4	3	4	4	3	4	4	4	4
3	1	1	1	1	2	3	4	4	3	3	3	3	4	2	3	4	4	3	3	2	2	3	4	4	4	3	3
10	4	2	1	2	5	5	5	5	5	5	5	5	5	5	4	4	4	5	5	3	3	4	4	4	4	4	3	最終処分とは具体的に何をするのか	What exactly is the final disposal?
13	3	3	1	2	4	4	4	5	4	4	4	4	4	4	3	3	3	3	3	3	3	3	4	3	3	3	2
16	2	2	3	3	3	3	3	3	3	3	3	3	2	2	3	3	3	2	3	2	3	4	2	2	3	3	3
7	3	2	1	2	5	5	5	5	5	5	3	4	4	4	3	3	4	4	5	4	4	5	5	4	4	4	3
7	5	4	4	4	4	4	4	2	1	1	3	3	4	4	3	3	3	3	3	3	3	3	3	3	3	3	3
3	2	3	1	3	4	4	4	4	3	3	2	2	4	3	2	3	4	3	3	4	2	4	4	3	3	4	3
19	3	3	1	2	3	3	3	3	3	3	2	2	2	2	2	2	4	2	2	2	2	2	2	4	2	2	2
3	4	4	3	2	3	3	3	3	3	3	3	3	3	3	3	3	3	3	3	3	3	3	3	3	3	3	3
5	5	2	2	2	5	5	5	3	3	3	3	3	3	3	3	3	3	3	5	3	3	3	3	3	3	3	3	仕方ないが、原発は地震国日本では、無理。	I don't think we have a choice, but nuclear power plants are not feasible in earthquake-prone Japan.
9	3	2	2	2	3	3	3	4	4	4	4	4	4	3	3	3	3	4	4	4	3	4	4	4	4	4	3
13	4	2	2	2	3	3	3	4	4	2	3	3	4	4	4	4	3	3	3	4	4	4	3	4	3	3	3
5	4	3	1	2	5	5	4	4	5	5	4	3	4	4	3	3	4	4	4	3	4	4	4	4	3	4	2	福島県内での最終処分が妥当だと思う	I think final disposal within Fukushima Prefecture is appropriate.
4	4	3	2	3	4	3	3	3	3	4	3	3	4	4	3	2	4	4	4	3	3	4	4	4	3	4	2	県外は賛成だが、具体的な場所選定は難しい問題。政治が責任をもって、きちんと説明を行ったうえで行って欲しい。	I agree with the idea of disposing of the waste outside of the prefecture, but it is difficult to select a specific location. I hope that politics will take responsibility and provide proper explanations before doing so.
2	4	2	3	1	4	4	4	4	4	4	4	4	3	3	3	3	3	3	3	3	3	3	3	3	3	3	3	福島内で完結させることが輸送コストなどを含めてお金がかからない方法なのではないかと思う。	I think that completing disposal within Fukushima is the least expensive way, including transportation costs.
5	4	3	3	3	3	3	3	3	3	3	3	3	4	4	4	4	4	4	4	3	3	4	4	4	3	4	3
5	5	3	1	3	5	5	4	4	2	1	3	4	4	4	4	2	4	5	5	2	2	5	5	5	4	5	3	日本には無人の離島が沢山あるので利用すればよい	There are many uninhabited islands in Japan, so we should use them.
9	4	2	1	3	4	4	4	4	3	3	3	3	3	3	3	3	2	3	3	3	2	3	3	3	3	3	2	自分勝手な考えで発言はできない。その期間の間に安全な処分方法が開発できれば良いと思う	I cannot make a statement out of selfishness. I hope they can develop a safe disposal method during that period.
1	2	3	1	3	4	4	3	3	4	3	3	3	4	3	3	3	3	3	3	4	4	3	3	4	3	3	3
14	4	3	1	3	3	3	3	3	3	3	3	2	4	4	2	4	4	4	4	4	3	3	4	4	4	4	3
16	1	1	1	2	3	2	3	4	3	3	2	2	3	3	2	3	4	3	3	4	3	2	2	4	3	3	3
15	4	2	2	3	2	2	2	2	2	2	2	2	2	2	3	2	3	3	3	2	2	2	2	2	3	3	3
4	4	3	3	3	4	4	3	2	2	4	2	2	4	4	1	2	3	4	4	3	2	3	5	5	1	3	5	先ずこれを推進する政治家の地元を処分地にすべき	First of all, the locality of the politician who promotes this should be the disposal site.
14	2	3	1	3	5	5	5	5	3	3	3	4	5	4	2	2	4	4	4	5	4	4	5	5	2	4	5
2	4	3	1	3	4	4	4	2	3	4	3	3	4	3	2	2	2	3	3	1	2	4	2	2	2	2	2
10	3	3	2	2	5	4	5	4	5	5	5	5	4	4	3	3	4	4	4	4	2	4	4	4	3	4	1
11	4	3	1	3	4	4	3	3	3	4	3	3	4	4	4	4	4	4	4	4	4	4	4	4	4	4	4
14	5	4	1	3	3	3	3	2	2	5	2	2	5	5	3	1	5	4	5	4	4	5	5	5	5	4	3	全国均等な割当もしくは無人島、人工島などに処理施設を作り処理出来ないでしょうか？	Can't they build treatment facilities on uninhabited or artificial islands, or distribute the waste evenly throughout the country?
20	4	2	2	3	5	5	5	4	4	4	3	2	5	5	3	3	4	5	5	3	3	4	4	4	3	4	2
20	3	3	2	3	4	4	4	4	4	4	3	3	4	3	2	2	3	4	4	3	3	4	4	4	3	4	2	30年という年月が、政権交代したり、今の世代の政治家が現役でいないとすれば、どこまで文言に責任が持てるのかきわめて疑問です。	It is extremely doubtful how much responsibility can be given to the wording of the 30-year period when there is a change of government or when the current generation of politicians is not in office.
18	4	3	2	2	4	5	3	4	5	5	4	4	4	4	2	4	4	5	5	4	2	5	5	4	5	4	4	なぜ30年以内なのか、わからない。福島県外ならいったいどんな条件が必要なのか、また受け入れるにあってどんなデメリットが起こりうるのか具体的に何年もかけて話して合う必要があると思う。	I don't understand why it has to be within 30 years. I think it is necessary to have a concrete discussion over a period of years about what conditions would be necessary if it is outside Fukushima Prefecture, and what disadvantages might arise from accepting them.
5	4	3	3	3	3	3	4	3	3	4	3	2	5	5	3	3	4	4	4	4	3	4	4	4	4	4	3	現状ではやむを得ない	Under the current circumstances, it is unavoidable.
5	4	4	3	3	3	3	3	3	3	3	2	1	4	4	4	3	4	4	4	4	3	4	5	4	4	4	3	原発事故は福島県の出来事ではなく日本の出来事。たまたまその原発が福島にあっただけ。このような負担は日本全体で行うべき。	The nuclear accident is not an event in Fukushima Prefecture, but in Japan. The nuclear power plant happened to be in Fukushima. This kind of burden should be borne by Japan as a whole.
12	3	1	1	2	4	4	4	5	4	5	4	4	3	3	3	3	3	3	3	3	3	3	3	3	3	3	3
6	1	1	1	1	5	4	4	4	5	5	5	5	5	3	3	4	4	4	4	3	3	5	5	5	3	4	2
2	2	1	1	3	5	5	5	5	5	5	5	5	3	3	3	3	3	3	3	3	3	3	3	3	3	3	3
20	5	3	3	3	5	5	5	4	2	2	4	3	4	4	3	4	4	5	5	3	3	4	3	5	5	5	3
5	4	3	1	2	4	4	4	4	4	5	2	2	4	4	4	4	5	5	5	4	4	4	5	4	4	5	4	処分地域について被害を最小限にできるよう検討してもらいたい。	I would like them to consider minimizing the damage to the area where the waste will be disposed of.
13	5	2	2	3	3	3	3	4	3	2	3	3	3	3	4	3	3	4	2	3	3	4	3	2	3	4	3
3	5	3	3	2	4	4	4	4	4	4	4	4	3	4	3	3	3	3	3	3	3	3	3	3	3	3	2	先の長い話でわからないが、我々の子供世代に負担かかりそうで怖い	I don't know how long it will take, but I'm afraid it will be a burden on our children's generation.
9	2	2	2	1	5	4	4	4	4	4	4	3	2	4	4	4	4	4	5	3	3	3	4	3	4	4	4
20	4	3	1	3	4	4	4	4	4	5	5	5	3	3	1	1	1	5	5	5	5	5	5	5	3	3	3	30年以内にとか言うより、危険な物を廃棄しなければいけない原発は入らない	Theyt says within 30 years, but that doesn't include nuclear power plants, which have to dispose of hazardous materials.
4	4	3	1	4	2	2	2	2	2	2	3	2	4	3	2	2	1	1	3	1	2	4	4	3	4	5	1
16	1	1	1	3	3	3	3	3	3	3	3	3	4	3	3	3	3	3	3	3	3	3	3	3	3	3	3
17	1	2	2	2	5	5	4	4	4	4	4	5	4	4	3	3	3	2	3	3	3	3	3	3	3	3	3	内容をきちんと把握していないので、現段階では意見を言える立場にない	I am not in a position to give my opinion at this stage because I don't have a proper grasp of the contents.
11	3	3	3	1	3	3	3	3	3	3	3	3	3	3	3	3	3	3	3	3	3	3	3	3	3	3	3
6	4	3	3	2	3	3	3	3	3	3	3	3	3	3	3	3	3	3	3	3	3	3	3	3	3	3	1
3	5	4	3	2	4	4	5	4	5	5	5	5	5	4	1	1	2	5	4	1	4	1	1	5	2	3	1	原子力が出来るときに、除去土壌について一言も触れず良いことだけを並べて建設したことが納得できないです。最終処分まで考えてから建設するべきだと思います。	I am not convinced that when the nuclear power plant was built, it was built with only good things mentioned, without a single word about the soil to be removed. I think they should think about disposal before they build the plant.
7	5	4	4	4	5	5	5	5	5	5	5	4	5	5	5	5	5	5	4	5	5	5	5	5	5	5	4	たすけたい	I want to help
9	4	3	2	3	3	3	3	3	3	3	3	3	3	3	3	3	3	3	3	3	3	3	3	3	3	3	4	大変なことはわかっているが早急に対応しなければいけないと思う	I know it is difficult, but I think we need to take action as soon as possible.
15	4	3	2	2	5	5	5	5	5	5	4	4	5	5	4	2	5	5	5	4	3	3	4	5	3	3	1
10	4	3	3	3	5	5	5	5	5	5	5	5	4	4	4	4	4	4	4	4	4	4	4	4	4	4	4	なるべく住民に影響ないようにしてほしい。	I want the residents to be as unaffected as possible.
10	4	3	3	3	3	3	3	3	3	3	3	3	3	3	2	2	3	4	4	3	3	3	2	2	2	2	2	福島ばかりに負担をかけては‥と思います。	I don't think we should put the burden only on Fukushima.
2	2	3	1	3	5	5	4	5	5	5	3	3	4	4	2	2	4	5	4	4	3	4	5	5	4	4	3
1	2	2	2	3	3	3	3	3	3	3	3	3	2	2	2	2	2	2	2	2	2	2	2	2	2	2	2
19	4	3	1	2	4	4	4	4	4	4	4	4	4	4	4	4	3	4	3	3	3	4	3	3	3	3	3
18	2	2	1	2	5	5	5	5	5	5	2	4	5	5	2	2	4	4	4	3	2	5	4	5	4	4	1	どこに決定したとしても反対派が出てくると思う	No matter where the decision is made, I think there will be opposition.
18	4	3	2	2	5	5	5	5	4	4	3	3	4	3	3	3	3	3	4	3	3	4	4	4	3	3	3
18	3	3	3	2	4	4	4	4	4	4	4	4	3	3	3	3	3	3	3	3	3	3	2	2	3	2	3	どこでも迷惑	Annoying anywhere.
3	3	3	3	3	3	4	3	2	3	3	4	2	3	4	2	3	3	3	3	3	3	3	4	3	2	3	3
17	4	1	1	3	5	4	4	5	4	4	4	4	4	2	2	2	4	4	4	4	4	4	4	4	4	4	4	期限をくぎるのは必要だと思う	I think it is necessary to set a deadline.
10	3	2	1	3	5	5	5	5	5	5	5	5	3	3	3	3	3	3	3	3	3	3	3	3	3	3	3	全国に危険物をばらまくことになるのでは？国会議事堂敷地内に保管するのなら賛成する	Wouldn't that be spreading hazardous materials all over the country? If it is to be stored on the Capitol grounds, I would agree.
7	4	1	2	2	4	4	4	3	3	3	4	4	3	4	3	3	4	4	4	4	4	4	4	4	5	4	3
15	2	3	1	3	3	3	2	4	4	4	3	3	4	4	3	2	4	4	4	3	2	4	4	4	2	4	2	県外での処分の必要性と実施した場合の環境被害の科学的な根拠を国民に周知する必要がある。	The public needs to be informed of the necessity of disposal outside the prefecture and the scientific basis for the environmental damage if it is implemented.
20	4	3	2	3	3	3	3	2	2	4	2	2	4	4	2	4	3	4	4	3	2	3	4	4	2	4	2	日本国内で起きた事柄なので、日本全土で対応しないといけないと思う。	Since this is a matter that happened in Japan, I think it needs to be addressed throughout Japan.
7	2	2	1	2	4	5	4	5	4	4	4	4	2	3	3	3	2	2	4	3	3	3	3	2	3	3	2
2	3	3	3	3	3	4	2	2	2	3	4	4	3	3	4	2	3	3	3	2	3	3	4	2	3	2	2	とりあえず上手いことことが進めば問題なし	Anyway, if things go well, no problem.
4	4	3	3	1	5	5	5	1	1	1	5	5	1	5	3	1	5	1	5	5	5	1	1	5	1	5	3	汚染地域の拡大	Expansion of contaminated areas
20	2	2	2	3	3	4	3	2	3	1	2	2	5	4	3	5	2	3	4	4	4	4	2	4	3	3	4
14	5	3	1	4	2	2	2	4	2	2	2	1	4	4	2	4	5	5	4	2	1	4	4	4	1	3	1	賛成である	I agree.
13	1	1	1	3	3	3	3	3	3	3	3	3	3	3	3	3	3	3	3	3	3	3	3	3	3	3	3
10	4	3	3	4	4	4	4	4	3	5	3	3	5	5	3	2	2	4	4	2	2	2	2	5	3	3	1	どういう処分の仕方にしろ、現在のところでは陸に埋めるか海に埋めるかしか方法がないのではないか。埋めずに分解や溶解ができればだが、福島県の責任ではないので日本全体で考える必要がある。研究でも、分解させて放射能を除去できるようなものを作るのに注力すべきである。	Whatever the method of disposal, the only option at present is to bury it on land or in the sea. If there are ways to decompose or dissolve the waste without burying it. This is not the responsibility of Fukushima Prefecture, so Japan as a whole needs to think about it. Research should also focus on creating something that can be decomposed to remove radioactivity.
5	4	3	2	3	4	4	4	4	4	3	3	3	3	4	2	2	4	4	4	3	3	2	4	4	3	3	2
3	5	4	4	2	2	2	2	2	2	2	2	2	4	4	3	3	4	4	4	4	4	4	5	4	4	5	3	各県に分配する	Distribute to each prefecture.
10	3	3	2	2	5	5	5	3	5	5	3	3	4	4	3	1	3	3	4	1	3	3	3	5	5	5	1	どんな影響があるのか、未来でしか分からない。この政策により未来の人達の健康が害されないことを祈ります。	Only the future will tell what the effects will be. I hope this policy will not harm the health of future people.
17	3	2	2	3	5	5	5	5	5	5	5	5	4	4	3	3	3	4	4	5	3	4	4	4	3	4	1
20	4	3	2	3	4	4	4	4	2	3	2	2	5	5	3	4	3	4	4	4	2	4	4	4	3	4	1	福島県にだけ負担をかけるわけにはいかないので圏外で適切に処分できるなら各都道府県で分け合うべきと思う	We can't put the burden on Fukushima Prefecture alone, so I think we should share it among the prefectures if it can be properly disposed of outside the zone.
11	1	1	1	2	3	3	3	3	3	3	3	3	3	3	3	3	3	3	3	3	3	3	3	3	3	3	3
16	2	1	1	2	2	3	3	2	3	2	2	3	2	2	3	3	2	3	4	3	4	3	2	3	3	2	3
12	3	3	2	2	3	3	3	4	3	3	3	3	3	3	3	3	4	3	3	3	3	2	4	3	3	3	3
15	5	4	3	3	1	2	2	5	1	2	1	1	3	4	3	3	3	4	3	3	3	4	3	3	3	3	3
16	2	3	3	3	4	4	4	4	4	1	1	1	1	1	4	1	1	1	4	4	4	1	1	4	4	4	1	福島県のみで対処できる問題ではないと思うので賛成である	I agree, because I don't think this is a problem that can be handled by Fukushima Prefecture alone.
12	4	3	3	3	4	4	5	4	4	4	4	4	4	4	4	4	4	4	4	4	4	4	5	4	4	4	4	どうやって？	How?
11	3	2	1	1	3	3	3	3	3	3	3	3	3	3	3	3	3	3	3	3	3	3	3	3	3	3	3
18	2	3	1	1	5	5	5	5	5	5	5	5	4	4	1	2	2	4	4	4	4	5	5	4	4	4	3	その場所が、近くになりそうで不安である。	I am concerned that the location may be close to the site.
19	3	1	1	2	4	4	4	4	4	4	4	4	5	4	3	3	4	4	4	4	3	4	4	3	3	4	3
17	3	1	1	1	3	3	3	3	3	3	3	3	3	3	3	3	3	3	3	3	3	3	3	3	3	3	3
9	5	4	1	4	5	5	5	1	1	1	1	1	5	5	5	5	5	5	5	5	5	5	5	5	5	5	3	福島県の人に負担がかかるのは、悪いので、全国的に処分した方が平等で良いと思う。	It is bad to burden the people of Fukushima Prefecture, so I think it would be better and fairer to dispose of the waste nationwide.
20	4	3	2	3	4	4	5	3	3	4	2	1	4	4	5	3	4	5	4	2	3	4	5	3	2	4	2
2	4	3	2	4	3	3	3	1	1	1	1	1	5	5	3	3	5	5	5	3	3	5	5	5	3	5	1
9	4	3	3	3	3	3	3	3	3	3	3	3	3	3	3	3	3	3	3	3	3	3	3	3	3	3	3	早く解決してほしい	I hope this will be resolved soon.
15	5	4	1	2	4	4	4	3	3	3	1	1	3	3	1	2	4	3	4	3	4	5	5	5	4	5	1	すべての都道府県で面積に比例して按分に受け入れるのが望ましい．	It is desirable for all prefectures to accept waste in proportion to their area.
14	2	3	1	3	3	3	3	3	2	3	3	3	3	3	3	3	3	3	3	3	3	3	3	3	3	3	2	福島から遠いところにいるので実感がない。	I am far away from Fukushima, so I don't really feel it.
3	2	3	3	2	4	4	4	4	4	4	4	4	4	4	3	2	3	4	4	4	3	3	4	4	3	4	2
11	2	2	1	3	3	3	3	4	3	3	2	4	4	4	2	2	2	4	4	3	1	3	3	4	2	4	1
8	4	3	3	3	4	4	4	2	2	4	2	3	4	4	4	4	3	3	3	4	4	3	3	4	4	4	4	より多くの人が納得できるようにしてほしい	I hope that more people will be convinced.
6	3	3	1	3	4	4	5	4	4	5	4	4	5	4	1	1	4	5	5	4	1	4	4	3	2	3	1
5	4	3	2	3	4	4	4	4	4	4	2	2	3	3	4	2	4	4	4	4	4	4	4	2	4	4	4	関東全体で(使用電力量で振り分け)分担して受け入れれば良いと思う	I think it would be better if the entire Kanto region (divided by the amount of electricity used) accepts a proportional share.
14	4	4	1	4	2	2	2	2	2	2	1	1	4	3	5	3	5	3	3	3	4	3	5	3	4	3	1	それでよいと思う。	I think that is a good idea.
13	5	3	3	2	3	3	3	3	3	3	2	2	3	3	4	3	4	3	3	2	3	3	4	4	3	4	3	県内を含めて考えるべきだ。	They should think about including the whole prefecture.
18	4	3	1	4	3	3	3	3	2	4	3	3	1	3	1	2	5	3	4	1	1	5	5	1	1	3	3	福島だけに押し付けてはいけないとは思います	I don't think it should be imposed only on Fukushima.
1	2	3	1	3	3	3	3	4	4	5	3	3	2	3	2	2	4	3	4	4	3	3	3	4	3	4	1
10	2	3	2	4	4	4	4	4	3	4	3	3	5	4	2	2	5	4	4	4	4	5	5	4	2	5	1	最終処分で環境面に実害が出ることは絶対にないようにしていただくことは最低限の条件だと思います。でも、受け入れる側の方々の不安感や不公平感は強いと思うので、そのことに見合った利益をあ食べるべきだと思います。	I think the minimum requirement is that the final disposal should never cause actual harm to the environment. However, I believe that there is a strong sense of fear and unfairness on the part of those who will accept the waste, so I think they should be given benefits commensurate with that.
8	4	4	1	3	4	4	4	3	3	4	2	2	4	4	3	3	4	5	4	4	4	5	5	4	3	4	2
16	2	3	1	3	5	5	5	1	1	1	1	1	3	3	1	1	1	1	3	1	1	5	3	4	1	1	1	もう原発使うのやめたらいいと思う	I think we should just stop using nuclear power plants.
4	5	4	4	3	3	3	3	3	3	3	3	3	3	3	3	3	3	3	3	3	3	3	3	3	3	3	3
16	1	3	1	2	5	5	4	5	4	4	4	4	5	3	4	3	5	4	4	4	3	3	3	3	3	3	3
17	2	3	2	3	3	3	3	3	3	3	3	3	3	3	3	3	3	3	3	3	3	3	3	3	3	3	3
18	3	1	1	3	4	4	4	2	3	3	3	3	4	4	1	1	4	3	4	3	2	4	5	4	2	4	1
1	4	3	2	1	5	5	5	5	5	5	5	5	3	3	2	2	3	3	4	3	2	3	3	4	2	3	2	原発マネーはこのような時の為に受け取っているはずである	Nuclear power money should be received for times like this
15	3	3	1	2	3	3	3	3	3	3	3	3	3	3	3	3	3	3	3	3	3	3	3	3	3	3	3
20	4	3	2	3	4	4	4	3	3	4	3	3	4	4	3	3	3	4	4	3	3	4	4	4	3	4	4	わからない	I don't know.
13	2	1	1	4	1	1	1	1	1	1	1	1	2	2	2	2	2	2	2	2	3	2	2	2	2	2	2
7	3	3	4	4	4	4	2	2	2	2	2	2	3	3	3	3	3	3	2	2	3	3	2	2	2	2	1	できれば大熊で処分が最適	If possible, it would be best to dispose of them at Okuma.
7	3	2	2	3	3	3	3	3	3	3	3	3	3	3	3	3	3	3	3	3	3	3	3	3	3	3	1
18	3	2	3	2	3	3	3	3	3	3	3	3	3	3	3	3	3	3	3	3	3	3	3	3	3	3	3
2	2	2	1	3	4	4	3	4	4	2	3	3	4	4	3	3	3	3	4	4	4	3	3	3	4	3	3
5	4	3	2	4	3	3	4	3	3	3	2	1	5	4	4	2	4	5	5	4	3	4	4	5	3	4	4	やもおえない判断だと思う	I think it is an unavoidable decision.
6	1	1	1	1	5	5	5	5	5	5	5	5	3	3	3	3	3	3	3	3	3	3	3	3	3	3	3	なぜ同県でやらないのか	Why not do it in the same prefecture?
9	1	2	2	2	5	5	5	5	5	5	5	5	3	3	3	3	3	3	4	3	3	4	4	4	4	4	4
10	3	1	1	3	3	4	3	3	3	4	2	2	4	4	3	3	4	3	4	4	3	4	4	4	3	3	4	1か所ではなく、数箇所に分散すべきだと思う	I think it should be distributed in several places, not just one.
8	1	1	1	3	3	3	3	3	3	3	3	3	1	5	1	1	5	1	5	1	1	1	1	1	1	5	5
13	2	3	3	3	2	2	2	2	2	2	2	3	3	3	3	3	3	3	3	3	3	3	3	3	3	3	3
17	2	2	1	3	4	4	4	2	2	4	3	3	4	4	3	2	4	4	4	4	2	4	4	5	2	4	1
1	4	4	2	3	4	3	5	4	4	5	4	4	5	4	5	5	4	4	4	5	4	4	5	4	4	5	5	安全な放射能レベルに下がったなら問題ない	If the radiation level has been lowered to a safe level, there is no problem.
8	3	2	2	3	4	4	4	4	4	4	4	4	5	4	4	3	3	4	4	4	4	4	4	4	3	5	1	もう少し全国規模で考えても良いのではないか	I think it would be better to think about this on a national level.
15	4	3	3	3	3	4	3	3	3	4	3	3	4	3	3	4	3	4	3	3	3	4	4	3	3	4	4	運搬が化膿なのかがカギ	The key is whether transport is possible.
17	5	2	1	4	4	3	2	4	2	4	1	1	2	4	1	1	2	5	5	2	1	1	4	4	2	4	1	震災当時から作物の放射能汚染についてなどの風評被害で福島県民が攻撃されている様に、この件でも一県民にまで差別などがおきるのではと思うと心が痛む。県外貯蔵が完了するまでも、してからも、放射能汚染に関する研究や被害がおきないようにおこなっている対策などを、きちんとした形で発信し、誰もがそれを知れるようにしてほしい	Just as people in Fukushima have been attacked since the earthquake because of rumors about radioactive contamination of crops, it pains me to think that even a single resident of the prefecture will be discriminated against in this case. I hope that before and after the storage outside the prefecture is completed, the research on radioactive contamination and the measures taken to prevent damage…
2	4	3	2	3	3	3	4	3	3	3	3	3	2	4	3	3	3	5	5	3	3	2	3	3	3	3	3	全国民で負担すべき	The entire nation should bear the burden.
9	5	3	3	2	5	5	5	4	4	5	3	3	5	5	4	4	4	4	5	5	4	5	5	5	5	5	3	そもそも福島県外というのが理解できない。公平というならば、手はかかるが、福島の原発で発電した電力を使っている地域で分担して受け入れるのが平等で公平だと思う	I don't understand why it's outside Fukushima Prefecture at all. Speaking of fairness, I think it would be equal and fair to share the burden among the areas that use the electricity generated by the nuclear power plants in Fukushima, even if it takes more work.
5	4	3	3	1	4	4	4	4	4	4	4	4	4	4	3	3	4	4	4	4	4	4	4	3	4	4	4	現在地で処分するしかない	We have no choice but to dispose of it at our current location.
9	4	3	2	3	5	5	5	5	5	5	5	3	5	5	3	4	5	5	5	3	3	3	5	5	5	5	5	難しい問題。何とも言えない	Difficult problem. I can't say anything about it.
10	3	1	1	2	4	4	4	4	4	4	4	4	3	3	3	3	3	3	3	3	3	3	3	3	3	3	3
5	5	4	3	4	2	2	2	2	2	2	2	2	5	5	5	5	5	5	5	5	5	5	5	5	5	4	1	福島県だけに責任を負わせるべきではない	Fukushima Prefecture alone should not be held responsible.
2	3	3	3	3	3	4	3	4	3	4	3	4	4	3	4	3	4	3	4	3	4	3	4	3	4	3	4
19	4	3	1	2	5	5	5	5	5	5	5	5	4	4	3	3	5	4	5	4	3	5	5	5	5	5	5	無理だと思う	I think it's impossible.
8	4	3	2	2	4	4	4	4	4	4	4	4	3	3	3	3	3	3	3	3	3	3	3	3	3	3	3	原発は危険だと思うので廃止するべきです	I think nuclear power plants are dangerous and should be abolished
18	1	2	2	3	5	5	5	5	5	5	5	5	5	5	3	3	3	5	5	3	3	5	5	5	3	3	3	わからない	I don't know.
9	2	2	1	2	2	2	2	3	3	2	2	3	1	1	1	1	1	1	1	1	1	1	1	1	1	1	1
4	4	4	2	4	5	5	5	1	1	1	1	1	3	4	1	1	4	4	4	3	3	3	3	4	4	4	4	福島県以外が負担すればいい	Other prefectures should bear the responsibility.
9	4	3	2	4	4	4	3	2	2	2	1	1	4	4	3	3	3	4	4	4	3	5	5	5	4	4	4	県内だけでは限界があるのは納得しなければならない。最終処分は東京電力管内の地域が平等に請け負うしかないと思う。	I have to agree that there is a limit to what can be done within the prefecture alone. I think final disposal should be carried out equally by the areas under TEPCO's jurisdiction.
5	4	4	3	2	5	5	5	5	5	5	5	5	5	4	3	2	4	4	5	3	2	4	4	5	3	4	2	受け入れる自治体が無いでしょう	There will be no municipalities that will accept it.
10	5	3	2	3	5	5	5	5	5	5	4	4	4	5	4	2	3	4	4	4	3	4	4	4	4	4	2	到底福島だけでは汚染土壌を貯蔵することは無理だと思う政府が責任を持って誰もが納得出来る案を提示してほしい	I think it is impossible to store contaminated soil in Fukushima alone, and I hope the government will take responsibility and come up with a plan that everyone can accept.
17	3	3	1	3	4	4	3	4	3	4	3	3	4	3	3	3	4	3	4	4	4	5	5	3	4	5	5
15	5	4	2	4	4	4	4	4	3	3	2	2	3	4	4	3	4	4	4	3	3	4	4	4	3	4	2	30年以内と言うのは目標として掲げたのであろうが、実際問題劇的な事でも起らない限り難しい話であり、それは皆分かっている事であり、ある意味仕方がない事である。	They may have set a goal of 30 years, but in reality, unless something dramatic happens, it will be difficult to achieve that goal.
17	2	1	1	1	3	4	3	3	3	3	3	3	4	4	3	3	3	4	4	3	3	4	3	3	4	3	3	そのような案が出ていることを知りませんでした。	I did not know about such a policy.
3	3	3	3	3	4	4	4	3	4	4	4	3	4	3	4	3	3	3	4	4	3	4	3	4	3	3	4
10	5	4	2	2	5	5	5	5	4	4	3	3	4	4	4	3	4	4	5	4	4	4	4	4	3	5	2	わざわざ県外に移動させる根拠が不明確だと思う	I think the rationale for moving it all the way out of the prefecture is unclear.
10	4	3	1	3	3	4	4	3	4	3	3	3	4	4	3	3	4	4	4	3	2	5	5	4	3	3	3	どのような方法で行うのかがわからないので、何とも言えない	I don't know how it would be done, so I can't say anything.
13	3	3	3	3	4	4	4	4	4	4	4	4	3	3	3	3	3	3	3	3	3	3	3	3	3	3	3	本当にできるのか	I don't know if it can really be done.
13	4	4	2	3	5	5	5	5	3	4	1	1	5	3	1	4	4	5	4	3	3	4	5	4	3	4	1	最終処分場は原発の恩恵を受けていた自治体に最優先に設置してほしい。	I would like the disposal site to be located in a community that has benefited from the nuclear power plant as a matter of priority.
13	1	1	1	1	3	3	3	3	3	3	3	3	3	3	3	3	3	3	3	3	3	3	3	3	3	3	3
15	3	2	1	3	2	3	2	3	3	3	3	3	3	3	3	3	3	3	3	3	3	3	3	3	3	3	3
15	3	2	2	2	3	3	3	3	3	3	3	3	3	3	3	3	3	3	3	3	3	3	3	3	3	3	3
8	4	3	1	2	5	5	5	5	5	5	5	5	5	5	4	3	4	5	5	5	5	5	5	5	5	5	5	人が住んでいない島に処分するのはどうか。	What about disposing of the waste on an island where no one lives?
7	4	3	2	3	4	4	4	5	5	4	3	3	4	3	4	4	4	4	4	4	3	3	4	4	5	4	3	決定したことに異義はないけど、その先のことが決まっておらず、本当に福島県以外で処分できるのか？と疑問に思った	I don't disagree with the decision, but what comes next hasn't been decided, and can it really be disposed of outside Fukushima Prefecture? I have my doubts.
18	4	3	3	3	4	4	4	5	3	5	3	3	4	4	3	3	4	4	5	3	3	4	5	4	3	4	3	仕方がないが、よく検討して不公平がない様に決定して欲しい	We have no choice but to consider carefully and make a decision so that there is no unfairness.
17	1	1	1	2	3	3	3	3	2	3	3	3	3	3	3	3	3	3	3	3	3	3	3	3	3	3	3
5	4	3	2	3	3	4	4	4	3	3	3	2	4	4	3	3	4	5	5	3	3	3	4	5	4	4	2	どこかで引き受けなければならないので、民主主義的に決定されれば従うしか無い。	Somewhere has to take on the responsibility, so if the decision is made democratically, we have no choice but to follow it.
5	5	3	3	4	1	1	1	2	2	2	1	1	5	5	4	3	3	4	4	4	4	4	1	5	3	4	3	県外も協力すべき。	Other prefectures should also cooperate.
6	2	2	2	3	4	4	4	4	4	4	4	4	4	4	3	2	3	4	3	4	3	4	4	4	4	4	4	福島県が1番苦しんでいるので他の地域の方が少し協力をするべき	Fukushima Prefecture is suffering the most, so other areas should cooperate a little.
6	2	1	1	3	3	3	3	3	3	3	3	3	3	3	3	3	3	3	3	3	3	3	3	3	3	3	3
5	5	4	4	3	4	4	4	3	2	3	2	2	5	5	2	2	2	5	5	2	2	5	4	5	2	3	1	東京を含め全国に分散してしょるすべきと思う東京は特に電力の恩恵を受けてきたのだから、受益者負担当然	I think they should be distributed all over Japan, including Tokyo. Tokyo has especially benefited from electricity, so it is only natural that the beneficiaries should bear the burden.
13	3	2	1	2	4	4	3	4	3	3	3	3	2	3	3	3	4	4	4	3	3	4	3	3	3	4	3	置き去りにされていると感じる	I feel that it is being left behind.
17	4	2	1	3	2	3	4	2	2	4	1	1	5	5	4	5	5	5	5	5	4	5	5	5	5	5	3	処分場が不公平なくあらゆる地域に設置されるなら別に気にしない。	I don't mind if disposal sites are placed in all areas without injustice.
10	5	3	3	3	5	5	5	3	3	3	3	3	5	5	5	4	5	5	5	4	5	5	4	4	5	5	4	あまりに難しい問題で自分で意見を述べられない	It is too difficult an issue to express my own opinion.
1	2	2	2	2	1	1	1	1	1	1	1	1	1	1	1	1	1	1	1	1	1	1	1	1	1	1	1
2	2	1	1	1	3	3	3	3	3	3	3	3	3	3	3	3	3	3	3	3	3	3	3	3	3	3	3
3	4	3	2	2	4	4	4	4	4	3	4	4	2	3	2	2	4	4	4	3	3	3	3	4	3	4	2	どこになっても必ず不満は出るので政府が費用面を含めしっかり補償と説明をする必要がある	No matter where it is located, there will always be dissatisfaction, so the government must provide adequate compensation and explanations, including in terms of costs.
4	4	2	2	3	4	4	4	3	3	3	2	2	4	4	3	3	4	4	4	3	3	4	2	4	3	4	2	推進すべき	Should be promoted
8	4	2	2	2	3	3	3	3	3	2	3	3	3	3	3	3	3	3	3	3	3	3	3	3	3	3	3	分からない	I don't know.
13	4	3	1	3	2	2	2	2	1	5	1	1	4	2	4	2	4	4	4	4	2	4	4	4	2	3	3	福島県だけに押し付けるのは不公平感があると思うので、妥当な決定であると思う	I think it is a reasonable decision because I think it is unfair to impose it only on Fukushima Prefecture.
9	2	3	2	1	4	4	4	3	3	3	3	3	4	4	3	3	3	4	3	3	3	3	3	4	4	3	3	どうせ行先がきまらずにないがしろにされるのではないか心配	I'm worried that they will neglect the project without deciding where to go anyway.
3	4	4	3	3	4	4	4	3	3	3	3	3	2	3	2	2	4	4	4	3	2	3	3	3	3	3	3
6	1	1	1	1	1	1	1	1	1	1	1	1	1	1	1	1	1	1	1	1	1	1	1	1	1	1	1
14	2	3	2	2	5	5	5	4	4	4	4	4	4	4	1	2	2	4	5	2	2	3	3	5	1	3	1
19	4	2	2	4	4	4	4	4	4	3	3	5	5	5	5	5	5	5	5	4	4	4	4	4	4	4	4	できるだけ安全で公平な対策を望みたい	I hope that the measures will be as safe and fair as possible.
4	5	3	3	4	5	4	4	4	2	2	1	1	5	5	4	4	4	5	4	4	4	4	3	4	3	4	1	福島から電力供給されている都道府県もやるべき	Prefectures that receive electricity from Fukushima should also do so.
15	4	3	1	3	3	3	4	4	3	4	2	3	5	4	3	3	4	5	4	5	3	4	5	5	4	4	3	賛成	I agree.
17	3	2	2	2	4	4	4	4	4	4	3	3	4	4	3	3	4	3	4	3	2	3	4	4	3	3	1
14	5	4	4	4	3	3	3	3	3	3	3	3	3	3	3	3	3	3	3	3	3	3	3	3	3	3	3
4	4	3	2	3	4	4	4	2	2	4	2	2	4	4	3	4	2	2	4	3	2	2	3	4	2	4	2	対象の場所は、福島も含めて、決めてほしい。	I would like the target locations to be determined, including Fukushima.
10	4	3	3	3	3	3	3	3	3	3	3	3	4	4	3	3	3	4	4	3	3	4	3	3	3	3	3	日本全体で考えなければならない	Japan as a whole must be considered.
16	1	1	1	2	5	5	5	5	5	5	5	5	2	2	2	2	2	2	2	2	2	2	2	2	2	2	2
4	4	4	1	3	4	4	4	4	4	4	4	4	4	4	4	4	4	4	4	4	4	4	4	4	4	4	4	やむを得ない	It's unavoidable.
7	3	2	1	2	4	4	4	4	4	4	4	4	4	4	4	4	4	4	4	4	4	4	4	4	4	4	3	自分の県外であれば何とも思わないが、実際自分の県でとなると、少し大丈夫かな？と思ってしまうのが正直なところ	If it's outside my prefecture, I don't think anything of it. But if it is in my prefecture, I have to admit that I wonder if it is okay.
1	2	2	2	3	3	3	3	4	3	3	4	4	3	3	4	3	3	3	3	3	3	3	3	3	3	3	3	賛成です	I agree.
15	3	1	1	2	3	3	3	4	3	3	3	3	4	3	3	3	3	3	3	3	3	3	3	3	3	3	3
18	4	3	1	3	5	5	5	3	4	5	3	3	5	5	3	3	4	5	5	3	3	4	4	5	3	4	4	特定の自治体に片寄らず、平等に処分すべき	It should be distributed evenly without being concentrated in any one community.
13	2	3	2	3	3	3	4	4	3	3	3	3	4	3	2	2	3	4	4	3	3	4	4	4	3	4	4
6	1	1	1	2	3	3	3	3	3	3	3	3	3	3	3	3	3	3	3	3	3	3	3	3	3	3	3
2	4	4	1	3	2	2	2	2	2	2	3	3	4	4	3	3	3	2	5	4	3	3	4	4	2	4	2	これ以上延期にならないよう準備してほしい	I hope that preparations will be made to avoid further postponements.
14	4	3	3	3	4	3	4	4	3	3	1	3	4	3	3	3	4	3	3	3	3	4	3	3	3	4	3
15	3	2	2	3	3	4	3	3	2	4	2	3	3	3	2	2	3	3	4	3	3	4	4	3	3	4	3	仕方がない	There is no other way
3	4	3	3	3	5	5	4	3	2	3	4	4	3	4	4	3	3	3	2	2	2	2	4	4	2	2	3	東京がベスト	Tokyo is the best place
18	4	2	1	3	5	5	5	5	5	5	5	5	4	4	2	1	2	4	4	3	3	3	3	4	2	3	2	県外はどこ？、なぜ県外限定？という疑問は残る	Where are the out-of-prefecture areas? Why only out-of-prefecture? The question remains
11	4	2	1	4	5	4	3	3	3	3	2	2	5	5	3	4	3	5	5	5	3	4	3	5	5	5	2
4	4	3	1	3	4	4	4	4	3	3	3	3	5	5	5	4	4	4	4	4	4	4	5	4	4	4	3	仕方がない	There is no other way
4	2	3	2	3	3	3	3	3	3	3	3	3	3	3	3	3	3	3	3	3	3	3	3	3	3	3	3
3	4	4	1	4	4	4	4	2	2	2	2	2	3	3	3	3	3	3	3	3	3	3	3	3	3	3	3
1	1	2	1	3	5	5	3	5	5	5	5	5	4	4	1	1	4	3	4	3	1	5	4	5	1	4	1
15	4	2	2	3	4	4	4	3	3	3	2	2	4	3	2	2	3	4	4	3	2	4	3	2	3	3	1	30年がいいかわからない。	I don't know if 30 years is good.
15	4	4	2	3	3	4	4	3	3	3	3	3	4	4	3	3	3	3	3	3	3	3	3	3	3	3	3
20	3	1	1	2	4	4	4	4	4	3	3	3	5	5	3	3	4	4	4	2	4	4	5	4	3	4	4	良く分からないけどあちこちに分散されたら食物とか購入するときに色々悩みそうですね！関係無いとはいえリスクはなるべく避けたいので	I don't know, but if they spread the waste everywhere, I would have a lot of problems buying food and other products! Even though it has nothing to do with me, I want to avoid the risk as much as possible.
13	3	2	1	3	3	3	4	3	3	3	3	3	4	3	4	3	4	4	4	4	3	3	3	3	3	3	3
5	5	4	4	3	4	4	4	5	4	4	4	4	5	5	4	2	4	4	5	3	3	4	4	4	3	5	3	無人島か住人の少ない島（保証して島を離れて貰う）を原子力関係の廃棄物専用島にして管理する。	An uninhabited island or an island with few inhabitants (get residents to leave with a guarantee) is to be managed as a dedicated island for nuclear waste.
20	5	4	3	3	4	4	4	3	3	3	3	3	5	4	3	3	3	4	4	3	3	4	4	4	3	4	4	仕方のないこと	There is no way around it
4	4	2	1	3	4	4	4	4	4	4	4	3	5	4	3	4	4	4	5	5	5	5	4	4	4	4	1
3	2	2	3	1	5	5	5	5	5	5	5	5	3	3	3	3	3	3	4	4	4	4	4	4	4	4	4	反対	I disagree.
20	4	3	2	3	3	3	3	3	3	3	3	3	4	4	4	4	4	4	4	4	2	4	4	4	4	4	2
14	4	3	2	3	4	4	4	3	3	4	3	3	4	4	4	3	4	4	4	4	3	4	4	4	3	4	3
15	4	4	3	4	5	5	5	1	1	5	1	1	3	5	2	3	4	5	4	2	1	2	4	5	2	3	2	妥当だと感じている	I feel it is reasonable
19	1	1	1	1	1	1	1	1	1	1	1	1	1	1	1	1	1	1	1	1	1	1	1	1	1	1	1
12	3	2	1	2	4	3	3	4	3	4	4	3	3	4	4	3	3	3	3	3	4	3	4	3	3	3	3	そう決まっているなら国民に知らせるべきだと思う	I think the public should be informed if this is the case.
3	5	3	3	4	5	5	5	5	5	5	5	5	4	4	3	1	4	4	4	4	2	4	4	4	4	4	1	なるべく人が少ない場所を見つけて人々に影響がない方法を模索していただければと思います。	I hope them will find a place with as few people as possible and find a way that does not affect people.
15	3	3	3	2	4	4	4	4	4	4	5	5	4	4	2	2	4	3	4	4	3	4	5	5	3	5	3	どうして福島県外なのか？汚染されているとすれば、汚染の拡散になるのではないか？福島県の人はかわいそうに思うが、汚染の拡散なら合理的でない。	Why outside Fukushima Prefecture? If it is contaminated, isn't that spreading the contamination? I feel sorry for the people in Fukushima Prefecture, but if it is spreading contamination, it is not reasonable.
14	4	3	1	4	2	2	2	2	2	2	2	2	3	1	1	1	4	4	4	3	4	4	3	3	3	4	3	国全体で実施すべき内容と思います	I think this is something that should be implemented by the entire country.
11	3	2	2	3	4	4	3	3	3	3	4	4	4	4	4	4	3	3	3	4	4	4	4	4	4	4	4
6	1	1	1	3	2	2	2	2	2	2	2	2	4	4	2	2	2	2	2	2	2	4	4	4	4	4	2
19	4	3	1	2	4	4	5	5	4	4	5	5	2	4	4	3	3	4	4	4	3	4	4	3	3	4	4	一度橋下徹氏が大阪に土壌をと言ったことがあるが府民は全否定だったはず。埋め立てたとしてもじわじわと染み渡るのではと言う考え。海底の離れた地下に埋める話もあったがそれ以降聞かない。福島の近辺に埋め、一か所にまとめればよいのでは。	Mr. Toru Hashimoto once said that Osaka should have soil, but I am sure the people of the prefecture were in total denial. The idea was that even if they reclaimed the land, it would slowly seep away. There was talk of burying it underground, far below the ocean floor, but we have not heard anything about that since. Why not bury it near Fukushima and put it all in one place?
10	3	3	3	3	3	3	3	2	2	2	1	2	4	3	2	1	2	4	3	2	1	3	5	3	1	4	3
4	1	3	1	2	5	5	5	5	5	5	5	5	3	3	3	3	3	3	3	3	3	3	3	3	3	2	2	安全にやって欲しい	I want it to be done safely.
8	3	2	1	3	4	4	4	4	4	4	3	3	3	3	3	3	3	3	4	3	3	3	3	3	4	3	3
20	2	3	2	1	5	4	4	4	4	4	5	2	4	3	2	2	3	3	3	2	4	3	1	3	2	1	1
3	3	3	3	3	4	3	4	4	4	3	3	4	4	4	4	3	5	4	4	4	3	3	3	4	4	4	3	検証をはっきりと行わないと進めるべきではない。	They should not proceed without a clear verification.
4	4	3	2	3	5	5	5	3	3	3	4	4	4	3	2	1	2	3	4	2	2	3	4	4	2	2	2
15	4	2	1	3	2	2	1	2	2	2	1	1	3	2	2	1	4	3	4	1	1	4	5	4	2	3	1	特に問題ない	No particular problem.
20	4	3	3	4	2	2	2	2	2	2	2	2	5	4	3	4	4	5	4	4	4	5	4	3	4	4	2	期間内に進めなければならない。	It must be proceeded within the time frame.
10	5	1	1	3	4	4	4	1	1	3	1	1	5	4	4	1	3	5	5	5	3	5	4	5	3	4	1	やむを得ないと思います。	I think it is unavoidable.
19	3	3	2	3	2	2	2	3	2	2	2	2	4	4	2	2	4	4	4	2	2	4	2	2	4	5	2
8	4	2	2	3	4	4	4	3	2	4	3	3	5	5	1	3	4	3	4	4	2	5	5	4	3	4	5
2	3	3	1	3	3	3	4	3	3	3	3	3	3	4	3	2	3	3	4	3	3	3	3	4	4	4	3
15	4	3	1	2	5	5	5	4	5	5	4	4	3	4	3	2	5	3	4	2	1	2	3	4	2	3	1	最終処分場所を決めるのに国民が納得できる方法を政府がどう示すのか気になる．	I am concerned about how the government will present a method that is acceptable to the public in deciding the final disposal site.
3	5	4	4	4	3	3	5	3	3	3	3	3	5	5	4	3	3	3	3	5	5	4	3	3	3	3	4	きちんとした議論がひつyいう	Proper discussion is necessary.
15	4	3	2	3	4	4	4	2	3	4	2	2	4	4	3	2	3	4	4	2	2	4	4	4	3	5	3	全国的な協力が必要と思っている。	I believe that nationwide cooperation is necessary.
20	4	3	1	2	5	5	5	1	3	3	3	3	4	4	3	1	3	4	4	1	1	3	5	3	1	3	3	放射能を分散するのはよくない	Dispersing radiation is not a good idea.
17	1	1	1	1	3	1	3	3	1	3	1	3	1	1	1	1	1	1	1	1	1	1	1	1	1	1	1
6	2	2	1	3	3	3	3	3	3	3	3	3	3	3	3	3	3	3	3	3	3	3	3	3	3	3	3
15	4	3	1	3	3	3	3	3	3	3	3	3	4	4	4	4	4	5	4	4	4	4	4	4	4	4	4
16	1	1	1	1	3	3	3	3	3	3	3	3	4	3	3	3	3	3	3	3	3	3	3	3	3	3	3
15	3	3	3	1	4	4	3	3	4	3	4	3	4	4	3	4	3	3	4	3	4	4	3	3	3	4	3
15	4	3	3	3	3	3	3	3	3	3	3	3	3	3	3	3	3	3	3	3	3	3	3	3	3	3	3
15	4	3	3	3	4	4	4	3	3	3	2	2	4	4	4	3	4	4	4	3	4	4	4	4	4	4	3
12	3	3	2	2	5	5	5	5	5	5	5	5	2	2	1	1	2	2	2	2	1	4	3	3	1	3	1
2	4	3	1	3	4	4	4	4	3	3	3	3	2	2	4	2	4	2	4	3	3	4	2	4	4	3	2	あまりグダグダしてても効果がないと思うので仕方ないと思う	I don't think it will be effective if it is done too slowly, so I don't think we have a choice.
17	3	2	1	3	3	3	3	3	3	3	3	3	3	3	3	3	3	3	3	3	3	3	3	3	3	3	3	良くわからない	I'm not sure.
19	4	3	2	3	5	5	5	4	5	5	3	3	5	5	3	3	3	5	4	5	4	5	5	5	3	4	3
16	4	3	3	3	5	5	5	4	5	5	5	5	5	5	5	5	5	5	5	4	5	4	4	4	5	5	5
18	4	3	1	2	5	5	5	2	1	5	1	1	5	5	5	5	5	5	5	5	3	5	5	5	5	5	3	今のままの土壌の処分の方法だと、どこに持っていってもただそれを移動させるだけのものになってしまうので、根本の解決策になっていない気がする。	I don't think it's a fundamental solution, because the way the soil is disposed of now, no matter where you take it, it's just going to be moved.
16	3	2	2	2	4	4	4	4	4	4	3	4	4	4	4	4	4	4	3	4	4	4	5	5	4	4	2
18	3	2	2	2	5	5	4	4	4	5	3	3	3	3	2	4	4	4	4	4	3	3	4	4	3	3	2
5	5	4	2	3	5	5	5	3	4	5	2	2	5	5	2	2	4	4	5	3	3	5	5	5	3	5	3	何処か人のいない離島があればそこが良い	If there is some remote island with no people, I would like it there.
17	4	3	2	3	3	3	4	3	4	4	2	2	5	4	4	2	4	4	3	3	3	4	5	5	4	4	5	誰も住んでいない無人島とかに持って行ったりは出来ないのかなと思う	I wonder if it is possible to take it to a deserted island where no one lives or something.
13	3	3	2	2	3	3	3	4	3	3	3	3	4	3	3	3	3	4	4	3	3	3	3	3	3	3	2	なぜ県外なのか？	Why outside the prefecture?
12	5	4	2	1	4	4	4	3	4	4	3	3	4	4	4	4	4	4	4	5	4	4	4	5	5	4	3	福島原発事故で保証金を受け取った方々が居る地域で処分するのが平等だと思う。最終処分地とされた地域の住民に対しては何らかの保証が為されないと思うし、現状では巨額の保証金を取得した人々が受け入れるのが義務と思う。福島地域の人々が被害をこうむり此れ以上の負担を避けると言うが他地域の人々に負担を強いるのも同等の行為と思う。	I think it is fair to dispose of the waste in the area where the people who received compensation for the Fukushima nuclear power plant accident are located. I don't think any guarantee will be given to the residents of the area designated as the final disposal site, and under the current circumstances, I think it is the duty of the people who received the huge compensation to accept it. The peop…
5	5	4	3	3	5	5	5	5	5	5	3	3	5	5	4	3	4	5	4	5	4	4	5	4	3	4	2	他に最適と思われる政策がないなら納得するしかない。	If there is no other policy that seems to be the best, we have to accept it.
19	4	1	1	3	3	3	4	3	3	3	3	3	4	4	3	3	4	4	4	4	3	4	4	4	3	4	4	とてもデリケートで難しい問題だと思う	I think this is a very delicate and difficult issue.
14	4	3	2	3	3	3	3	3	3	3	3	3	3	3	3	3	3	3	3	3	3	3	3	3	3	3	3
19	3	3	1	3	5	5	5	5	3	5	5	5	4	5	2	1	2	5	5	3	1	3	3	4	3	3	1	安全性か確認されてから行うべき。その安全性の根拠なども、公開して透明であるべき。	The safety of the project should be confirmed before it is implemented. The rationale for safety should also be disclosed and transparent.
18	4	3	1	3	4	4	4	3	3	5	2	1	4	4	2	3	3	4	4	4	2	5	5	4	3	4	2
1	4	3	3	3	2	2	2	2	3	3	2	3	4	5	4	4	5	5	4	4	4	5	4	5	5	4	5	人間や環境に有害することをちゃんと対策を考えてほしいです	I hope that proper measures will be taken to prevent harmful effects on humans and the environment.
16	3	2	1	3	4	4	4	4	3	4	2	2	4	4	2	3	5	5	4	4	4	5	5	5	3	4	3	福島県外で処分を行うというのには賛成、ただなるべく人が暮らしていないような場所を選んでほしいとは思う。	I agree with the idea of disposing of the waste outside Fukushima Prefecture, but I would like them to choose a place where no people live.
16	3	4	1	3	3	3	3	3	3	3	3	3	3	3	3	3	2	3	3	3	3	3	3	3	3	3	3
7	4	3	1	2	4	5	4	4	4	4	5	5	5	4	4	5	4	4	4	4	4	4	5	4	4	4	3	どうして県外に検討されているのか知りたい	I would like to know why they are considering relocating outside the prefecture.
1	1	1	1	1	3	3	3	3	3	3	3	3	3	3	3	3	3	3	3	3	3	3	3	3	3	3	3
14	2	2	1	2	5	5	5	5	5	5	3	3	5	5	2	1	4	5	5	5	2	5	5	5	4	5	3	詳しく知らないので何とも言えない。	I don't know the details, so I can't say.
10	4	3	2	2	4	4	4	3	3	4	3	3	4	4	4	3	4	5	5	4	3	4	4	4	3	4	3	とても難しい問題であって、政府と他県との利害関係決定しないで、広くじゅみんの意見などを考慮したうえで決定してほしい	This is a very difficult issue, and I hope that the decision will not be made based on the interests of the government and other prefectures, but rather after considering the opinions of a wide range of residents and other factors.
5	4	4	3	4	1	1	1	1	1	1	1	1	4	4	3	3	4	4	5	3	3	4	5	4	4	5	3	正しい情報を周知してください。	Please disseminate correct information.
10	4	3	3	3	5	5	5	5	5	5	3	3	2	4	1	1	1	3	3	1	3	3	4	4	1	4	1	日本国土に処分地があるのでしょうか？	Is there a disposal site on Japanese land?
19	4	3	1	4	3	3	4	3	3	3	3	3	4	4	2	2	2	3	5	3	2	2	4	3	3	3	3
19	4	2	2	3	3	3	4	4	3	3	4	3	4	4	4	4	4	4	4	4	4	4	4	4	4	4	4
16	4	3	2	2	4	3	4	3	4	2	4	3	4	2	4	2	3	4	2	4	2	4	2	4	2	4	2
1	4	4	3	4	5	5	4	4	4	4	5	4	4	5	4	4	5	4	4	5	4	4	5	5	4	4	5
5	3	3	1	3	5	5	5	3	3	3	3	3	3	3	3	2	3	3	4	4	4	4	4	4	4	4	4	もっと具体的な話を進めるべき	The governmnent should proceed with more concrete discussions.
15	4	3	3	2	5	4	5	4	3	3	3	3	5	4	2	3	4	4	4	3	3	4	4	5	4	4	2	あまり納得する政策ではないように思う	I don't think the policy is very convincing.
18	2	3	1	3	5	5	5	2	2	3	2	2	4	4	3	3	4	4	4	4	2	4	4	4	3	4	4
1	1	2	2	4	1	1	2	1	1	2	1	1	1	1	1	1	1	2	1	2	2	1	1	1	1	2	1	順調に政策を進めていただきたいと思っています。大変だとは思いますが、頑張ってください。そう思っています	I hope that they will be able to keep the policy on track. I know it is a lot of work, but please do their best. That is what I am thinking.
20	3	3	1	3	5	5	5	5	5	5	5	5	5	5	5	5	5	5	5	5	5	5	5	5	5	5	5	福島県にばかり負担をかけるのは良く無いと思います。	I don't think it is good to put the burden only on Fukushima Prefecture.
15	4	3	2	3	3	3	3	3	2	2	2	2	4	5	4	4	4	4	5	3	3	4	4	4	3	3	3	処分することは必要だが、安全性の確保も重要である	It is necessary to dispose of the waste, but it is also important to ensure safety.
5	4	3	1	3	5	5	5	5	4	4	3	3	4	3	3	4	3	4	3	3	4	3	4	3	4	3	4	県外・県内が変です。受け入れるところがあれば検討すべき	Out-of-prefecture and in-prefecture are strange. If there is a place that accepts them, they should consider it.
2	4	3	3	3	3	4	3	2	2	2	2	2	4	4	4	4	4	3	4	3	3	4	4	4	3	3	3
19	3	1	1	2	3	3	3	3	3	3	3	3	3	3	3	3	3	3	3	3	3	3	3	3	3	3	3	難しくてよく判らない	It's too difficult to understand.
18	4	3	1	3	5	5	5	3	3	3	3	3	4	4	3	3	4	4	4	3	3	4	4	3	3	3	2
5	4	2	1	4	2	2	2	4	2	4	2	2	4	4	2	2	4	4	4	4	2	2	2	4	2	4	2
15	4	4	3	3	3	3	4	3	2	2	2	2	4	4	3	3	4	4	4	2	3	4	4	4	3	4	2
5	2	2	1	2	3	3	3	3	3	3	2	2	3	3	3	3	4	4	4	3	3	3	4	3	3	3	3
15	4	4	1	3	4	4	4	2	2	4	2	2	4	4	4	4	4	4	4	4	4	4	4	4	3	4	4	どこで最終処分をするにしても絶対に放射能が漏れないようにして処分をする事	Wherever final disposal takes place, it should be done in such a way that absolutely no radioactivity leaks out.
12	4	3	3	4	4	4	4	3	3	3	2	2	4	3	3	3	4	3	4	4	4	4	4	3	3	4	4
12	3	3	1	4	3	3	3	3	3	1	1	1	3	3	2	3	3	3	3	3	3	3	3	2	3	3	1
4	5	3	1	3	4	4	4	3	2	2	3	3	3	3	1	1	3	3	3	1	3	3	5	5	1	4	1	処分の仕方が不明なので皆が不安になるのだと思う。	I think people are worried because it is unclear how to dispose of the waste.
4	4	3	3	2	2	3	3	3	2	3	3	3	5	3	3	3	4	4	4	4	4	4	4	4	5	5	2	福島県外に特定することなく、科学的に最適な場所を選ぶべきである。無能な政治判断は要らない。	They should choose the best site scientifically, without specifying outside Fukushima Prefecture. I do not need incompetent political decisions.
3	4	4	2	4	2	2	2	2	2	2	2	2	4	2	2	2	4	4	4	2	2	3	4	4	2	4	2
8	4	2	1	4	4	4	4	2	1	5	1	1	5	4	3	3	3	5	4	4	2	5	5	5	3	4	2	全ての都道府県で受け入れるべき	All prefectures should accept it.
4	1	2	2	3	3	3	3	3	3	3	5	1	2	3	2	3	3	4	3	5	3	3	2	3	3	3	1	当然ですが、除去土壌等が地域を跨いで拡散する事は理想ではない。危険ではないとしても、輸送コストまでかけて移動する冪ではない。	Of course, it is not ideal to spread removed soil, etc. over an area. Even if it is not dangerous, it is not worth the cost of transportation.
3	1	2	1	2	5	5	5	5	5	5	4	4	5	4	4	4	4	4	4	4	4	5	4	4	4	4	4
15	4	3	1	3	4	4	4	3	3	4	3	2	4	4	4	3	5	4	5	5	4	5	5	4	4	5	5	細かく分散するなら、被害も少ないと思う。	If they are distributed into smaller pieces, there would be less damage.
20	3	2	1	3	4	4	4	3	3	3	3	3	4	4	3	3	4	4	4	4	3	5	5	5	4	4	3	仕方がないと思う	There is no other way
9	2	2	2	2	3	3	3	3	3	3	4	4	3	3	2	2	3	3	4	3	2	3	4	4	3	3	2	対象地域の方の意見をよく聞くべきである	They should listen carefully to the opinions of people in the target areas.
1	2	1	2	1	2	3	4	2	2	4	4	4	3	4	5	5	3	3	4	2	4	5	3	2	3	5	5
7	2	3	1	3	5	5	5	5	5	5	2	2	4	4	2	2	4	4	4	2	2	4	4	4	2	4	2	皆で負担すれば早く終わるが、それに見合う保障は必要。	If everyone shares the burden, the project will be completed quickly, but there should be compensation.
7	2	1	1	2	2	2	3	4	4	3	3	4	4	3	4	3	3	3	3	4	4	3	3	3	4	3	3
14	2	3	3	1	4	4	4	5	1	1	5	5	4	4	4	3	3	3	3	3	4	4	4	3	3	3	3	福島県が最後まで責任を持つ。補助金もらってるでしょ！	Fukushima Prefecture will be responsible until the end. They are getting subsidies!
16	3	3	3	3	3	3	3	3	3	3	3	3	3	3	3	3	3	3	3	3	3	3	3	3	3	3	3
8	4	2	1	3	4	4	4	3	3	3	3	3	5	5	4	3	4	4	5	4	3	5	5	5	4	4	2	全てを福島に押し付けている様な印象もあるが、一方で他の県に移送するとなると、その移送先でめもそうなので悩ましい	It seems that they are pushing everything to Fukushima, but on the other hand, if they decide to move the waste to other prefectures, there may be a dispute over where to move it, which is troubling.
19	1	4	4	4	1	1	1	1	1	1	1	1	3	3	3	3	3	3	3	3	3	4	5	3	3	5	3	早くやった方がいい	Better do it soon.
12	2	3	1	4	1	2	1	3	1	1	1	1	5	3	1	2	4	3	4	3	1	4	2	4	2	4	1	30年以内と言わず、もっと早く処分し少しでも早く福島県、東北地方の地震の影響がなくなりますよう。	I hope that Fukushima and the Tohoku region will be free from the effects of the earthquake as soon as possible, not within 30 years, but sooner.
8	3	3	3	2	4	4	4	3	4	4	3	4	4	4	3	3	4	4	4	3	3	3	3	4	3	3	3
9	3	3	2	3	3	3	3	3	3	4	2	2	4	4	3	2	4	4	4	2	3	5	5	3	2	4	5
7	2	4	3	2	5	5	4	3	2	4	2	2	3	3	3	3	3	3	3	3	3	3	5	5	3	3	3
12	5	3	3	4	4	3	3	4	3	3	3	4	4	3	3	2	4	3	5	3	4	2	3	4	5	3	1
9	5	4	4	3	5	5	5	4	5	5	3	3	5	4	3	1	2	4	4	3	3	4	4	5	1	3	1
4	5	3	3	2	5	5	5	5	5	5	4	4	3	4	3	3	3	3	2	2	4	3	2	2	3	3	4	やるのであれば、全ての都道府県に作らなければ不公平だと思う	If it is to be done, I think it is unfair if it is not done in all prefectures.
12	5	3	4	3	5	5	4	5	5	4	5	5	5	5	4	5	4	5	3	4	5	5	4	4	5	5	4
15	4	3	3	4	1	1	1	1	1	1	1	1	4	4	5	5	5	5	4	4	4	4	4	4	4	4	4
5	5	4	3	3	3	3	3	3	3	3	3	3	5	5	3	1	4	4	4	4	3	4	5	4	3	4	4	県外で処分すべき理由を、周知すべき。福島の原発で得られた電力で生活出来てる受益者も、リスクを負担すべきなど。	The reasons for disposing of the waste outside the prefecture should be made known to the public. The beneficiaries who can live off the electricity generated by the Fukushima nuclear power plant should also bear the risk.
20	3	3	1	3	1	1	1	3	3	3	3	3	4	4	3	3	3	4	4	3	3	3	4	4	3	3	3	どこに移すかその場所では必ず反対されると思います。過疎地であれば人が集まるような職場を作るとか何かメリットがないとだめでしょう。	I think there will always be opposition at the location where it will be moved. If it is in a depopulated area, it would have to have some merit, such as creating workplaces where people can gather.
17	3	1	1	3	3	3	3	3	3	3	3	3	3	3	3	3	3	3	3	3	3	3	3	3	3	3	3
6	1	3	1	4	1	1	1	1	1	1	1	1	2	2	1	1	2	1	2	1	1	1	1	1	2	1	1	必要なことなので、皆んなで助け合って成し遂げるべきだと思う	It is necessary, and I think everyone should help each other to accomplish it.
20	5	3	1	4	5	5	5	2	2	4	2	2	3	3	4	2	4	4	4	2	3	4	5	4	3	5	1	東京都がもっと負うべき	The Tokyo Metropolitan Government should bear more responsibility.
20	4	3	2	3	4	3	5	5	4	3	3	3	4	3	3	4	4	5	4	3	4	4	4	3	4	4	3	仕方ないことだと思っています。	I think it is inevitable.
5	5	4	4	2	2	2	2	2	2	2	2	2	4	4	3	2	4	4	4	2	2	3	2	4	2	4	2	他県での受け入れは難しいと思う。福島は将来、人口減や帰還住民が少ないなどの過疎化心配されるので最終処分の受け入れを含めて、資金の集中的な投入をする方が現実的だと思う。	I think it will be difficult to accept people in other prefectures. Fukushima is concerned about depopulation in the future, with a declining population and few returning residents, etc. I think it is more realistic to concentrate investment of funds, including acceptance of final disposal.
7	4	2	1	3	4	4	4	4	3	3	1	1	4	4	3	2	4	4	4	3	3	4	4	4	3	4	3	まだ時間はあるので、その間に様々な検討をして、多くの人が納得できる形になるといいと思います。また科学技術の発展によって、より安全な方法で処理できるようになればいいなと思います。	There is still time, so I hope that various studies will be conducted in the meantime, and that they will take a form that will be acceptable to many people. I also hope that with the development of science and technology, we will be able to dispose of the waste in a safer way.
4	2	3	2	3	2	4	4	3	3	3	4	4	4	3	5	5	4	4	4	5	4	4	3	4	4	5	2
4	4	3	2	3	4	4	2	3	2	3	2	3	2	2	2	3	3	2	2	4	3	4	3	4	4	2	2	全国で受け入れるべきと思う。	I think it should be accepted throughout Japan.
16	4	3	2	4	2	3	1	4	1	4	1	1	4	2	1	2	4	4	4	2	3	4	4	4	2	4	1	福島県だけに負担を押し付けるのはおかしいと思うので全面的に賛成する。	I think it is not right to impose the burden only on Fukushima Prefecture, so I fully agree.
6	5	4	3	3	4	4	4	5	4	4	3	3	4	4	3	3	4	4	4	4	3	4	4	5	4	4	2	事故があったことやそれによって引き起こされた事柄全ては同じ日本という国に住んでいる立場の人々にとって蔑ろにはできないことだと思います。ただ、原子炉を設置してあったからこそ、事故以前は近隣住民の人たちがそれによって多少なり恩恵を受けていたのも事実です。そのことを考えると安全性の保証は当然のことですが、やはり除去土壌等を受け入れることによる恩恵の有無でも人々の判断は変わってくると思います。	I think that the accident and all the things caused by it cannot be disparaged by people who live in the same country, Japan. However, it is also true that because the reactor was installed, the people living nearby benefited somewhat from it before the accident. Considering this, it is only natural to guarantee safety, but I think people's judgment will also change depending on whether or not th…
2	4	3	3	4	3	4	4	3	3	3	3	3	3	4	3	3	3	3	3	4	3	2	3	3	3	3	3	できれば、補償とセットにしてほしい	If possible, I would like to see a set of compensation.
18	3	2	1	3	2	3	3	3	3	3	3	3	3	4	3	3	3	3	4	3	3	3	4	3	3	3	3
3	1	3	2	4	1	1	1	4	1	1	1	1	4	4	2	4	4	4	3	3	1	4	5	4	2	4	1	致し方ない	There is no other way.
17	4	3	1	2	3	3	4	3	4	4	4	4	4	5	4	4	4	4	4	4	4	3	5	4	4	4	3	他県も土壌汚染が進む野村ではないかと不安。	I am worried that other prefectures will also have soil contamination in the future.
10	4	3	1	2	5	5	5	5	5	5	4	4	5	5	4	4	4	4	4	4	3	5	5	5	5	5	5
7	2	3	3	3	4	4	4	4	3	4	3	3	3	3	3	3	3	3	3	3	3	3	3	3	3	3	3
20	5	3	1	3	4	5	5	5	4	4	3	3	5	3	3	2	3	5	4	3	3	4	4	4	3	3	1	30年以内という基準が何を根拠にしているかが明確ではないと感じる	I feel that it is not clear what the standard of "within 30 years" is based on.
1	1	2	1	3	5	5	5	5	4	5	5	5	5	4	2	2	5	5	5	5	1	5	5	5	1	5	5
17	4	2	1	4	5	5	5	3	1	1	1	1	5	5	1	4	5	5	5	5	3	5	5	5	5	5	1	福島県外での処分には賛成だが、候補地となるのは田舎、地方自治体になる事が多いのは不公平だと思う。福島原発は首都圏に対しての電力供給が多かった事を考えると、都会も候補地にあげるべき	I agree with the idea of disposal outside Fukushima Prefecture, but I think it is unfair that the candidate sites are often in the countryside or in local municipalities. Considering that the Fukushima nuclear power plant supplied a lot of electricity to the Tokyo metropolitan area, urban areas should also be given candidate sites.
10	5	3	2	2	5	5	5	1	3	3	1	1	2	5	5	1	5	5	5	5	2	5	5	4	2	5	5	福島県の人が苦労することは理解するが、それまでも原発建設で特別待遇を受けて来たことであり、他県はその恩恵を受けていない。恩恵を受けたものはリスクへの覚悟も必要だったと思う。また、福島で受けた汚染は決して消し切れるものではないので、汚染を他県へ広げるよりは既に汚染を免れない福島県内に立ち入り禁止汚染施設を設ける方が合理的だと考える。既に福島の汚染解除区域でも帰宅者は限られており、当時の福島県民の多くが他県に移住しており、その移住者であっても移住先に福島の除去土壌の貯蔵施設が建設されることは強く反対するのではないだろうか？	I understand that the people of Fukushima Prefecture are going to have a hard time, but up until now they have been given special treatment in the construction of nuclear power plants, and other prefectures have not benefited from this. I think those who benefited from the project had to be prepared for the risks. Moreover, since the contamination from Fukushima cannot be completely eradicated, i…
11	3	3	2	3	3	3	3	3	3	3	3	3	3	3	3	3	3	3	3	3	3	3	3	3	3	3	3
9	4	3	2	3	4	4	5	3	3	3	3	4	3	3	3	3	3	3	3	2	2	3	2	2	2	3	3
9	3	2	2	3	5	5	5	3	3	3	3	3	4	4	3	3	4	4	4	3	4	4	5	4	3	4	2
3	4	3	1	1	5	5	5	5	5	5	5	5	4	2	3	1	4	4	4	2	3	4	3	4	2	2	2	原発付近はどちらにせよ汚染されてもう住めないので、そこにまとめて処理すればよいと思う。	Since the area near the nuclear power plant is contaminated and no longer livable anyway, it would be better to dispose of it all together there.
14	2	3	1	4	3	3	3	2	2	3	2	2	3	2	2	2	3	2	3	3	2	4	3	3	2	4	2
9	5	4	3	4	2	2	2	1	1	5	1	1	3	3	1	5	3	5	5	1	2	3	4	5	3	3	1	どこかだけではなく全国で処分を受け入れると良いと思う。国会議事堂の敷地内も受け入れ先にすると良いと思う。	I think it would be good if the disposal were accepted not only in one place, but all over the country. I think it would be good if the grounds of the Diet building were used as a disposal site.
20	4	3	3	2	4	4	4	4	4	4	4	4	4	4	3	3	3	4	4	4	4	4	4	4	4	3	3	出来れば自分の近くには来てほしくない	I don't want them to come near me if possible.
1	5	4	4	4	3	3	3	3	3	3	3	3	3	3	3	3	3	3	3	3	3	3	3	3	3	3	3
20	2	3	2	2	4	4	4	4	4	4	4	4	4	3	2	2	4	4	4	3	3	4	2	4	3	3	3	自分の所で処分してほしい	I want them to be disposed of at my place.
6	1	1	1	2	4	4	2	3	3	3	4	3	3	3	3	3	3	3	3	3	2	3	3	3	3	2	3
10	4	3	2	2	5	5	5	4	4	4	4	4	5	4	2	4	2	4	4	2	2	5	5	4	4	4	4	どこの県も最終処分場が住んでる近くに出来たら不安だと思います。	I think that all prefectures would be concerned if a final disposal site were to be built near people's homes.
16	5	3	2	2	5	5	5	5	5	5	3	3	4	4	5	5	5	5	5	5	4	5	5	5	5	5	5
12	4	3	3	3	3	3	3	3	3	3	3	3	3	3	3	3	3	3	3	3	3	3	3	3	3	3	3
9	4	3	1	3	2	2	3	2	3	4	2	2	4	4	2	2	3	5	4	3	3	4	5	5	3	4	3	関東圏の電力を担っていた原子力発電所なので、土壌の最終処分は福島県外、特に関東圏が受け入れるべきだと思う。	Since the nuclear power plant was responsible for electricity in the Kanto region, I think the final disposal of soil should be accepted outside of Fukushima Prefecture, especially in the Kanto region.
13	4	2	2	3	4	4	4	4	4	4	2	3	4	4	2	4	4	4	4	4	4	4	5	4	4	4	2	費用など、原発事故の責任を明らかりにして、責任者がしっかりと負担する必要がある。税金などの投与は許されない。	Costs and other responsibilities for the nuclear accident should be clarified, and those responsible must bear the burden of the accident. Taxpayer contributions are unacceptable.
6	5	3	2	3	3	3	3	3	2	3	3	3	4	4	4	4	4	4	4	4	4	4	4	4	4	4	4
20	4	3	2	3	4	4	4	4	4	3	3	3	3	4	4	4	4	5	4	3	3	4	5	4	4	4	4
9	5	4	4	4	1	1	1	1	1	1	1	1	4	4	1	1	4	5	5	4	2	4	5	5	3	4	1	真摯に実行してほしい	Please do this with sincerity.
8	4	1	1	3	4	5	4	4	5	4	4	4	4	5	4	4	4	4	5	4	5	4	5	4	4	4	4
9	5	3	3	3	2	4	3	2	2	4	2	2	5	5	2	4	4	5	5	2	3	5	5	4	2	3	1	日本で起きた自然災害なのだから、不公平がないように地域を指定せず日本全国各地で少量ずつ処分すれば納得するのではないかとも思う。費用は掛かりそうだが・・・。	Since this is a natural disaster that occurred in Japan, I think it would be acceptable to dispose of the waste in small quantities throughout Japan, without designating regions, so that there is no unfairness. Although it may cost a lot of money....
5	5	4	3	4	1	1	1	1	1	3	5	1	5	5	5	5	5	5	5	5	1	1	5	5	5	5	1	中間貯蔵としては、正しいが確りと最終貯蔵に向けての方針を毎年、地域住民に説明する事が大切である??	While this is correct for interim storage, I think it is important to firmly explain the policy toward final storage to the local residents every year.
13	2	4	1	4	1	1	1	1	1	1	1	1	1	1	1	1	1	1	1	1	1	1	1	1	1	1	1
4	4	3	1	4	2	2	2	2	2	5	2	2	4	4	4	3	5	4	5	3	4	3	5	5	4	5	3
4	4	3	2	3	3	4	4	3	3	3	2	2	3	3	3	3	3	4	4	4	3	4	4	3	3	3	3
12	5	4	3	4	5	5	5	4	4	5	5	5	3	5	4	4	5	4	3	3	4	4	4	3	4	4	3
4	3	3	2	3	2	3	2	1	2	2	1	1	3	2	2	2	4	3	3	4	3	3	4	3	3	4	2
20	1	1	1	3	3	3	3	3	3	3	3	3	3	3	3	3	3	3	3	3	3	3	3	3	3	3	3
14	2	2	1	3	2	2	3	4	3	3	2	3	4	4	3	3	3	3	3	3	2	3	3	4	2	4	4	宇宙は	What about space?
19	4	4	3	3	5	5	5	5	5	5	4	4	5	4	4	4	5	5	5	5	4	5	5	5	5	5	5
9	5	3	3	3	4	4	4	4	4	4	3	3	5	5	3	3	4	4	5	4	3	5	5	5	4	5	5	福島県外という表現が曖昧すぎて具体性に欠け、本来の趣旨から外れているように感じる。県外ならどこでもいいというなら一番原子力を使用している東京や自衛隊基地で処分すべき。	The phrase "outside Fukushima Prefecture" is too vague and lacks specificity, and seems to be out of line with the original purpose of the project. If it can be disposed of outside the prefecture, it should be disposed of in Tokyo or at a Self-Defense Forces base, where nuclear power is most heavily used.
20	3	2	1	4	4	4	4	4	3	4	4	4	3	3	3	3	3	3	3	3	3	4	5	4	4	4	4
10	3	2	2	3	3	2	2	2	2	2	2	2	3	3	4	2	4	4	3	4	2	3	4	3	4	4	3	良いと思う	I think it's good.
7	2	1	1	1	3	3	3	3	3	3	3	3	3	3	3	3	3	3	3	3	3	3	3	3	3	3	3
14	4	3	2	3	2	2	2	3	1	1	1	1	5	3	2	2	4	2	2	3	1	4	5	3	2	3	3	受け入れる自治体があるなら、その自治体の判断に任せれば良い、住民投票なり出来るのだから。	If there is a community that accepts it, let that community make the decision, as they can hold a referendum.
10	5	4	4	4	2	2	2	4	3	3	2	1	4	4	2	2	4	4	3	2	2	2	4	4	4	3	3	すぐやれ	Do it now.
2	3	3	3	3	3	3	4	4	3	3	3	3	4	4	4	4	4	4	4	3	3	4	3	3	3	4	3
10	5	4	4	3	3	3	3	3	2	3	2	4	3	3	3	3	3	5	4	3	3	3	3	3	3	3	3
17	4	3	2	2	3	4	3	3	4	3	3	3	4	4	3	3	3	3	3	3	3	3	3	3	3	3	3
12	3	1	2	2	4	3	4	3	4	3	3	3	4	4	4	4	3	4	3	4	3	3	2	2	3	3	3
18	3	2	1	3	3	3	3	3	3	3	3	3	3	3	3	3	3	3	3	3	3	3	3	3	3	3	3
20	4	3	1	3	5	5	5	4	2	2	3	3	4	4	3	2	4	4	4	3	2	4	5	4	3	4	3	30年という期間がどのような根拠なのかわからない	I don't know what the basis for the 30-year period is.
13	5	3	3	2	5	5	5	5	5	5	5	5	5	4	2	1	2	4	5	5	1	4	5	5	2	2	1	そのまま文言通りに実行してもらいたい	I want them to implement it as it is worded.
13	4	3	3	3	3	3	3	3	3	3	3	3	3	3	3	3	3	3	3	3	3	3	3	3	3	4	3	早いうちに実施すべき	Should be implemented as soon as possible
6	4	2	1	3	4	4	4	4	4	4	4	4	4	4	4	4	4	4	4	4	4	4	4	4	4	4	4
19	3	3	2	2	5	5	5	4	3	5	5	5	3	3	1	1	5	2	3	2	5	5	5	2	3	5	1	受け入れたとして、その土壌の入れ物が永久に壊れたり汚染物がその周辺に溶け出したり漏れたりして、空気や土壌海洋などに影響が出ない確証があるわけがなく、福島原発の恩恵を受けていた地域が受け入れるべきで、そこだけで対処ができないならそれなりの保証や見返りを支払うべきだし、自分たちの関係ない地域で何か起こった場合の廃棄物も無条件で受け入れるきめごとを作るべきだしそれを反故にしないと確約すべき。海洋廃棄などすると日本だけの影響では済まないのでそのあたりのことは熟考すべきだがすべきだが急がなければならないなら、その廃棄物による影響が出た場合、関連性の有無を問わずそれなりの責任を負えうるのか。	If someone accepts it, there is no way to be sure that the soil container will not be permanently damaged, that the contaminants will not leach or leak into the surrounding area, or that the air, soil, ocean, etc., will not be affected. The area that benefited from the Fukushima nuclear power plant should accept it. If they can't handle the situation there alone, they should provide a reasonable …
6	3	2	2	2	3	3	2	3	3	3	3	2	3	3	2	2	2	2	2	2	3	3	3	3	3	3	3
17	4	2	2	3	3	3	3	4	4	4	3	3	4	3	3	3	3	4	4	3	2	4	4	3	3	3	2	各県に平等に分けるということはできないのか	Can't they divide the waste equally among the prefectures?
2	4	3	3	4	2	2	2	2	2	3	1	1	4	4	2	1	4	4	4	2	5	2	3	4	2	4	1	除去土壌に関し処理を福島だけに押し付けるのは過度な負担であり、日本全国で負担やコストを分かち合う必要があると考える	I think it is an excessive burden to impose the treatment of the removed soil only on Fukushima, and that the burden and cost should be shared throughout Japan.
3	4	3	2	3	4	4	4	4	2	2	2	3	4	4	3	3	4	4	4	4	4	4	4	4	2	4	4	他地域で受け入れるようにしてほしい	I would like to see them accepted in other areas.
5	5	3	1	4	5	5	5	5	3	5	3	5	5	5	5	5	5	5	5	3	3	5	5	5	5	5	1	皇居の下に埋めなさい	Bury it under the Imperial Palace.
18	4	3	3	1	5	5	5	3	3	5	4	4	4	4	2	3	3	4	4	4	3	4	4	4	3	4	2
4	5	4	3	2	4	4	4	5	5	5	4	4	3	4	3	3	3	3	4	3	3	3	3	3	3	3	1	今まで原子炉の設置による恩恵も受けていたのだから、こういう事態も含めての受け入れであって、事実ベースの日本の人口減少により想定外であっても、極力地域内での処理でも仕方がないと思う。	Since they have also benefited from the installation of nuclear reactors up to now, it means that they have to accept this kind of situation as well. Even though the situation is unexpected due to Japan's declining population, they have no choice but to handle the situation within the community as best they can.
9	3	3	2	3	4	4	3	3	3	3	3	3	4	3	3	4	4	4	4	4	4	5	4	4	4	4	4
6	4	2	2	3	4	4	4	4	4	3	4	4	5	5	4	4	4	3	4	4	4	4	4	4	4	4	4
20	4	3	2	3	5	5	4	3	3	4	3	4	4	5	2	2	3	4	4	3	3	4	4	5	2	3	2	見逃していただけかもしれないが、期限付きの案であることの議論があまりなされていなかったように思う。多数の賛同が得られる政策を考える必要があるのではないか。	Maybe I just missed it, but I don't think there was much discussion about the fact that this is a time-limited proposal. I think we need to come up with a policy that can be agreed upon by a large number of people.
18	5	3	4	4	4	3	5	4	3	4	5	3	5	4	4	3	4	3	5	4	4	4	3	4	5	5	4
18	2	1	1	2	3	3	3	3	3	3	3	3	3	3	3	3	3	3	3	3	3	3	2	3	3	3	3
16	3	3	3	3	4	5	5	4	5	4	4	5	4	5	4	5	4	4	5	4	5	4	4	4	4	5	4
12	4	3	3	3	3	3	3	3	3	3	3	3	3	3	3	3	3	3	3	3	3	3	3	3	3	3	3	難しいので意見は出せない	I can't give my opinion because it's too difficult.
4	5	3	2	3	4	4	4	1	1	1	1	1	5	4	4	3	3	5	4	4	3	5	5	4	3	3	3	皆で分かち合う事で風化しない	They can't let it fade away by sharing it with everyone.
6	2	3	1	3	5	5	4	5	1	4	1	2	5	5	3	3	5	5	5	5	4	5	5	4	4	4	3	健康や環境に問題がないなら、福島県外でもいいと思う	If there are no health or environmental problems, I think it's okay outside of Fukushima Prefecture.
5	4	3	2	4	4	4	4	3	2	2	1	1	4	4	4	3	4	4	3	3	3	3	4	4	4	3	3	何処かでしなくてはいけないので、逃げる事は出来ない	I can't run away because we have to do it somewhere.
5	4	3	1	3	4	4	4	2	2	3	2	2	4	4	4	4	4	4	4	3	4	4	4	4	3	4	4	福島県にこれ以上、負担はさせられないので県外受け入れは当然。東京で受け入れることを前提で議論すれば国民を真剣になると思う	We can't put more burden on Fukushima Prefecture, so it is natural to accept people outside of the prefecture. I think if we discuss on the premise of accepting them in Tokyo, it will make the people more serious.
18	2	2	1	3	1	1	1	1	1	1	1	1	1	1	1	1	1	1	3	1	1	1	1	1	1	1	1
1	4	3	3	3	5	5	5	5	4	5	5	5	5	5	5	5	5	5	5	5	5	5	5	5	5	5	5
12	2	1	1	3	4	4	4	3	3	3	3	3	4	4	3	3	3	4	4	4	3	4	4	4	4	4	4
16	4	2	1	3	3	4	3	4	5	4	4	4	4	4	4	4	4	4	4	4	4	4	4	3	4	3	4
3	3	3	1	4	5	5	5	1	3	1	1	3	5	5	3	2	4	2	2	5	4	2	3	4	3	4	2	適していると思います。	I think it is appropriate.
20	4	2	1	3	3	3	3	3	3	3	3	2	4	3	2	2	2	3	3	3	3	3	3	3	3	3	3	難しい問題である	It is a difficult issue.
3	4	3	1	3	5	5	5	4	4	5	5	5	3	2	3	4	4	3	2	5	4	5	5	4	4	4	3	過疎地で処分して貰うしかない	They have to have them disposed of in depopulated areas
8	5	2	1	4	5	5	5	5	1	1	1	1	5	5	1	1	5	5	5	1	1	5	5	5	1	5	5
7	5	4	4	3	4	4	4	4	4	4	4	4	4	4	4	4	4	4	4	4	4	4	4	4	4	4	4
1	2	3	2	3	4	5	5	5	4	4	3	3	4	5	2	3	4	4	4	4	3	3	4	4	4	3	4	受け入れ先が気になる	I am concerned about where to accept the waste
17	4	2	1	3	4	4	4	4	4	4	3	3	4	4	4	4	4	4	4	4	4	4	4	4	4	4	3
4	4	3	2	2	4	4	4	4	4	3	3	3	3	3	2	3	4	3	4	3	2	4	4	3	2	2	2	除去土壌を移動させる必要性がわからない。	I don't understand the need to move the removed soil.
13	5	3	3	3	5	5	5	5	4	5	4	4	5	5	3	3	5	5	5	4	3	4	4	5	4	4	4	30年で十分なのかどうか。	I don't know if 30 years is enough.
14	2	3	1	1	5	5	5	3	3	3	3	3	3	3	1	1	1	3	3	3	3	3	3	4	3	3	1	30年とか福島県外とかいう根拠が不明	Unclear about the rationale for 30 years or outside of Fukushima Prefecture.
4	5	4	3	4	4	4	3	1	3	2	1	1	3	4	3	2	4	4	4	2	3	2	4	3	3	3	2
6	3	2	2	2	3	3	3	3	3	3	3	3	3	3	3	3	3	3	3	3	3	3	3	3	3	3	3
9	4	3	3	4	1	1	1	1	1	1	1	1	4	4	4	4	4	4	4	4	4	4	4	4	4	4	3
5	1	4	4	4	5	5	5	1	1	1	1	1	3	3	1	1	1	4	3	1	1	1	1	1	1	1	1
9	4	2	1	2	5	5	5	5	5	5	5	5	4	4	4	4	4	4	4	4	4	4	5	4	4	4	4	汚染を広げる	Spreading contamination
9	2	3	3	3	3	3	3	3	3	3	3	3	3	3	3	3	3	3	3	3	3	3	3	3	3	3	3
9	4	3	3	3	5	5	5	3	3	3	3	3	5	5	4	4	5	5	5	3	4	5	5	5	3	5	3
18	3	3	1	2	4	4	4	4	4	4	3	3	4	4	3	4	4	4	4	4	2	4	4	4	3	4	2
17	1	2	2	3	1	1	3	1	1	1	1	1	4	3	1	1	4	2	4	3	2	4	4	4	3	3	3	福島県以外で最終処分することは何も問題ないように思う。頑張ってほしい	I don't see anything wrong with disposal outside of Fukushima Prefecture. I wish them good luck.
9	5	3	2	2	5	5	4	5	4	4	5	5	4	4	1	1	3	1	4	4	3	3	5	5	1	5	1	福島県の住民が震災で多大な負担を負ったことは重々承知しているが、それも含めて原発を受け入れ、県の雇用が増え恩恵を被ったとと思っている。なので県外で初文することには反対。除去土壌を運搬する時に、放射能が飛散など事故が起きないとは限らないから	I am well aware that the residents of Fukushima Prefecture have borne a tremendous burden from the disaster, but I also believe that the prefecture has benefited from the acceptance of the nuclear power plant and the increase in employment in the prefecture. Therefore, I oppose the disposal of the waste outside the prefecture. There is no guarantee that there will be no accidents, such as the spr…
8	4	3	1	2	5	5	5	5	5	5	5	5	4	4	3	3	4	4	5	4	4	4	5	5	3	4	3	元々福島県にあるものを他に移せば汚染範囲が広がるだけにすぎずなんの解決にもなっていないばかりか汚染範囲を広げ住める場所を減らすようなもののような気がする。	If they move the soil that is originally in Fukushima Prefecture to another prefecture, it will only increase the area of contamination, which is not only not a solution, but it will also increase the area of contamination and reduce the number of places where people can live.
9	5	3	3	4	2	2	2	2	2	2	2	2	4	5	4	2	4	4	5	4	2	4	5	5	3	3	1	東電エリアの全県で同量を分担すべきだと思います。	I think the same amount should be shared by all the prefectures in TEPCO's area.
18	1	2	1	2	4	4	4	4	4	4	4	4	3	3	3	3	3	3	3	3	3	3	3	3	3	3	3
4	4	4	2	3	4	4	4	3	4	4	3	4	4	4	2	2	5	4	4	2	4	4	4	4	3	4	2	もし自分の関係した土地に決まったら、かなり複雑な気分になると思う。どこかが負担しなければいけないのだが。	If it were to be decided on land that I am related to, I would feel very mixed about it. Somewhere has to bear the burden.
5	5	3	3	4	3	3	4	1	1	3	1	1	4	3	3	1	5	5	3	2	4	5	5	2	4	5	3
12	1	2	1	3	2	2	2	2	2	2	2	2	2	2	2	2	2	2	2	2	2	2	2	2	2	2	1
10	4	3	1	3	5	5	5	3	3	4	3	3	4	4	4	4	4	4	4	4	4	4	5	4	4	5	5	福島県だけの問題ではなく、原発を使用しているかぎり日本全体の問題	It is not just a problem of Fukushima prefecture, but of all of Japan as long as nuclear power plants are used.
10	5	4	4	3	5	5	5	2	2	2	2	2	5	4	2	1	4	4	4	3	4	4	4	4	2	4	3	県外に限定するのでなく、日本全体で責任を持つべきと考える	I think Japan as a whole should be responsible for this, not just limited to outside of the prefecture.
12	4	4	3	3	4	4	4	3	3	3	3	4	3	3	3	1	3	3	3	3	3	3	3	4	2	4	2	難しい問題だと思う	I think it is a difficult issue
1	4	3	3	3	5	4	4	4	4	3	4	4	5	5	3	4	5	4	5	5	4	4	5	5	4	4	2	気をつけてほしい	Please be careful.
18	5	3	3	3	4	5	3	4	4	3	4	4	4	5	5	3	4	4	4	4	5	5	4	4	4	4	4	特になし賛成である	I am in favor of it.
12	4	2	2	3	3	3	3	3	3	3	3	3	3	3	3	3	3	3	3	3	3	3	3	3	3	3	3	政策は都合の悪いことは隠すのが一般的なので、その辺を知ることが出来れば、考え方も変わると思う	Politics generally hides what is inconvenient, and if I could know that, I think I would change my mind.
14	4	3	2	3	4	4	4	4	4	4	3	3	5	4	4	3	5	5	5	5	4	5	5	4	4	5	5	どちらかといえば賛成であるが、福島県でもそれなりの恩恵を受けていたと思うので、複雑ではある。	If anything, I am in favor of it, but it is complicated because I think Fukushima Prefecture has benefited to a certain extent.
20	2	3	2	3	4	4	4	4	3	4	4	4	5	4	3	2	2	5	4	1	2	3	1	1	1	1	1	分からない	I don't know.
12	5	3	4	4	3	3	3	4	5	5	5	4	4	5	5	4	3	4	5	3	4	3	4	5	5	4	4
13	2	2	1	3	3	4	3	3	3	3	3	3	3	3	2	3	3	3	3	3	3	3	3	3	3	3	3	実現不可能な法律	Unfeasible law
5	4	3	3	3	3	3	3	3	2	3	3	3	3	3	3	3	3	3	3	2	3	3	3	3	3	3	2
3	4	3	2	4	4	4	4	3	3	3	2	2	4	3	2	2	1	3	4	4	2	4	3	4	2	4	4	被害を受けた県だけが負担をする必要はない。安全を担保出来るのであれば負担は受け入れることは必要	There is no need for only the affected prefectures to bear the burden. It is necessary to accept the burden as long as safety can be guaranteed.
9	5	4	3	4	3	3	3	1	1	5	1	1	5	5	5	5	5	5	5	5	5	5	5	5	5	5	5	痛み分けは公平に各地域で行われるべきであり、そして最終処分について各地域に影響を及ぼすのであれば、それをきちんと各地域に伝えて理解出来るようにすべきである。被災地および一部の地域に押し付けては絶対にダメだ！	The pain should be shared fairly among the regions, and if the final disposition affects each region, it should be communicated to each region so that they can understand it. It should not be imposed on the affected region or any other region!
14	4	3	3	1	5	5	5	1	5	5	5	5	4	4	4	4	4	4	4	4	4	4	4	4	4	4	2	放射線は、細胞内の染色体の改ざんがおこなわれてしまう危険性がある。それは人間だけではなく、生物全般に影響。因果関係が分かりにくいだけで、確実に。染色体の改ざんにより、対応できれば、進化。そうでなければ、変異として、体に影響がでる。生物学者はわかっているはず。一般人は知識が無さすぎる。民主主義の悪い部分が出ている。まんべんなく公平に、被害が拡大するだけ。申し訳ないが、放射線を出す廃棄物質は、できるだけ、一ヶ所にかためて、保管することが、ベスト。	Radiation has the danger of altering chromosomes in cells. It affects not only humans but all living things. It is just difficult to know the cause and effect, but it is certain. If chromosome tampering can be handled, evolution. If not, it is a mutation that affects the body. Biologists should know this. The general public has too little knowledge. This is a bad part of democracy. It is only fai…
10	4	3	3	2	3	3	3	1	3	3	1	1	5	5	3	1	1	3	4	4	1	3	5	5	3	5	1	具体案を決めずに政策をたてても意味がない	There is no point in setting up a policy without a concrete plan.
8	5	3	3	3	4	4	4	4	3	4	2	2	5	4	2	1	4	4	5	4	4	4	5	5	3	4	2	起きてしまったことについては国民全員で責任をとらなければならないと思っているが、今後また同じことを繰り返そうとしていることに関しては許すことは出来ない。	I believe that the entire nation must take responsibility for what happened, but I cannot allow the same thing to happen again in the future.
20	4	3	2	3	4	4	4	4	4	5	3	3	3	3	3	3	3	3	3	2	2	2	2	3	3	2	2	ほかの地域で受け入れできるところは分担して処分に協力するべきである	If other areas can accept the waste, they should share the responsibility and cooperate in the disposal of the waste.
10	5	3	2	3	5	4	5	3	3	4	4	3	4	4	3	3	3	4	4	3	3	2	2	3	2	2	2	自分の中では、福島県はとてもお世話になった所でもあり友人が今も戦っています。答えがどこになろうが難しいです。	In my mind, Fukushima Prefecture is a place that was very helpful to me, and my friends are still fighting for it. Wherever the answer may be, it is difficult.
7	2	2	1	2	4	4	5	4	4	4	4	4	2	3	3	3	3	3	4	3	2	3	3	3	3	3	2
16	3	1	1	2	3	3	3	3	3	3	3	3	3	3	3	3	3	3	3	3	3	3	3	3	3	3	3
7	3	2	1	3	3	4	3	4	2	4	1	1	4	4	3	3	4	4	4	3	3	2	4	4	3	4	3	福島県だけでの問題ではないので、できるだけ国全体で協力して解決すべきなのだと感じる。	I feel that the whole country should cooperate as much as possible to solve this problem, because it is not a problem that is only in Fukushima Prefecture.
15	4	2	2	2	4	4	3	3	3	3	2	3	5	4	4	4	5	5	4	3	4	4	3	4	4	3	3	処分の場所や地域は、どこかで行わなければならず、いずれ他県への影響も懸念される。そこで実施される地域を分散し、あらかじめ他県への移動を国が援助する方向への施策が必要で、なんらかの実施がひつようある。	The location and area of disposal has to be done somewhere, and there is concern that it will eventually affect other prefectures. Therefore, it is necessary to decentralize the areas where the disposal will take place, and the national government should provide assistance for the transfer to other prefectures in advance.
9	2	3	2	2	3	3	2	2	2	4	1	1	4	4	3	4	5	4	5	5	4	5	5	5	4	5	4	内容を広くわかりやすく説明を繰り返す必要がある	It is necessary to explain the details of the project in a broad and easy-to-understand manner.
14	5	4	2	2	5	5	5	5	5	5	3	3	5	5	3	1	4	5	5	3	3	4	5	5	3	4	3	首都圏への電力供給の為に他府県への影響を与えるのはどうかと思う。	I think it is a problem to influence other prefectures to supply power to the Tokyo metropolitan area.
7	3	2	1	3	4	5	4	4	4	4	4	4	4	3	3	3	3	4	4	4	4	4	4	4	4	4	4
20	4	2	1	2	4	4	5	2	4	4	3	3	4	4	3	3	4	5	5	3	4	5	5	5	3	5	5	福島の人だけに犠牲を払わすのは間違っていると思いますが、いざ自分の住む地域に来るとなるとやはり不安です。	I think it is wrong to make sacrifices only for the people of Fukushima, but I still feel uneasy when it comes to my area.
18	3	3	2	3	4	4	4	3	3	4	3	3	4	3	3	4	4	5	4	4	4	4	4	4	3	4	4	どこかがやらねばならない案件。	This is a matter that must be done by somewhere.
4	3	3	3	1	3	3	3	4	4	3	3	3	4	4	1	1	3	4	5	3	1	3	4	5	1	3	1	福島県が原発を誘致してこれまで利益を得てきたのだから、最後まで福島県が責任を持つべきで、最終処分は福島県内ですべき。	Since Fukushima Prefecture has benefited from the attraction of nuclear power plants, Fukushima Prefecture should be responsible until the end, and the final disposal should be done in Fukushima Prefecture.
9	2	2	2	2	4	4	4	4	4	4	4	4	3	3	4	4	4	4	4	4	4	3	3	4	3	3	1	特にないどうしようもないだろうから	Especially since there is nothing we can do about it.
7	2	3	1	3	4	4	4	4	4	4	3	3	4	4	2	3	4	4	4	4	4	4	5	4	3	4	3
7	2	3	2	2	5	5	5	2	4	4	4	4	4	4	2	2	4	4	4	2	2	4	3	4	2	4	3	福島県から出すべきではないと思う。思い切って福島県を人が住まない場所として、保管し続けるべきでは。元々の地元の人にはそれなりの立ち退き料を支払うなど。	I don't think waste should leave Fukushima Prefecture. They should be bold and continue to keep Fukushima prefecture as an uninhabitable place. Pay a reasonable eviction fee to the original residents, etc.
18	3	2	1	3	3	4	3	4	4	5	3	3	4	4	2	2	4	3	4	3	3	4	4	4	3	4	2
12	1	1	1	1	2	1	1	2	1	1	2	1	3	3	2	1	2	1	2	2	2	1	2	2	1	2	1	わかりません	I don't know.
3	3	3	2	2	3	3	4	3	3	3	3	3	2	3	3	4	3	3	3	3	4	4	4	3	3	3	3
7	4	3	3	3	5	5	5	5	5	5	5	5	2	4	1	1	1	3	3	3	3	3	4	3	3	4	2
19	3	3	1	2	4	4	4	3	4	4	3	3	4	4	3	3	3	3	4	4	4	4	5	3	2	4	4
12	1	2	2	2	1	3	4	3	3	4	3	4	2	3	4	3	4	2	3	3	4	3	2	3	4	3	4
5	2	2	2	3	3	3	3	3	3	3	3	3	3	3	3	3	3	3	3	3	3	2	3	3	3	3	2
11	2	3	2	2	4	4	4	4	4	4	4	4	4	4	3	3	4	4	4	4	3	4	5	5	3	4	3	処分する場所の環境汚染をしないこと、近隣に住む住民の方への十分な説明と承諾が得られること、健康上の被害が出ないことをきちんと説明することなど諸条件が整ってから行うべきだと思います。	I think it should be done only after various conditions are met, such as not contaminating the environment where it will be disposed of, getting sufficient explanation and consent from the residents living nearby, and properly explaining that it will not cause any health hazards.
10	5	3	2	1	5	5	5	3	5	5	5	5	2	4	2	2	4	3	3	3	4	3	4	4	4	5	5	福島で東京の電力を作っていたとはいえ、地元に原子力発電所を設置することを選択し莫大な金銭的恩恵を受けていたのだから、福島県以外での最終処分を考えることは納得できない	Even though Tokyo's electricity was produced in Fukushima, I cannot agree to consider disposal outside Fukushima Prefecture because they decided to build a nuclear power plant in their hometown and received enormous financial benefits from it.
13	4	3	3	4	3	3	3	4	4	5	3	3	3	4	5	5	4	4	2	3	3	4	4	3	4	5	4
17	2	4	1	4	4	4	4	5	4	5	1	2	5	4	1	3	4	5	4	3	4	5	5	4	2	4	3
14	5	4	2	3	4	4	5	4	2	4	1	1	5	5	4	4	4	5	5	4	4	4	5	4	4	4	1	最終処分地選定に当たってまた利権が発生することが疑われる。	It is suspected that another interest will be generated in the selection of the final disposal site.
17	1	2	1	3	3	3	3	3	3	3	3	3	3	3	3	3	3	3	3	3	3	4	3	2	3	3	3
4	4	3	2	2	4	4	4	4	4	4	4	4	4	4	3	4	3	4	3	4	4	3	3	3	3	3	3
18	5	2	1	2	3	3	3	3	3	3	5	2	4	3	3	3	1	4	3	4	3	3	3	4	5	4	2
12	1	2	1	2	4	4	4	3	4	4	4	4	2	2	3	2	2	2	3	3	3	3	3	3	3	3	3
3	4	3	3	3	3	3	4	3	3	3	3	3	4	4	4	4	4	4	4	3	3	4	4	4	4	4	4
16	3	1	1	2	3	3	3	3	3	3	3	3	3	3	3	3	3	3	3	3	3	3	3	3	3	3	3
15	4	3	2	4	4	4	3	3	3	3	2	2	4	4	2	1	1	4	3	1	1	2	3	4	1	1	1
3	3	1	1	3	3	3	3	3	3	3	3	3	3	3	3	3	3	3	3	3	3	3	3	3	3	3	3
5	5	4	1	2	5	4	5	3	3	4	3	3	4	4	4	2	4	5	5	2	3	5	5	4	3	5	4	県内県外いずれにしても、その処分方法が最も重要でありその説明が一番最初になされねばならない。	Regardless of whether it is inside or outside Fukushima Prefecture, the most important thing is the method of disposal, and this must be explained first.
3	3	3	3	3	3	3	3	1	1	1	1	1	4	4	4	4	4	4	4	4	4	4	4	4	4	4	4
6	4	3	3	4	5	5	5	5	5	4	1	1	2	2	2	2	2	2	2	2	2	3	3	3	3	3	3
5	1	1	1	1	1	1	1	1	1	1	1	1	1	1	1	1	1	1	1	1	1	1	1	1	1	1	1
20	4	3	1	3	4	4	3	3	3	4	3	3	4	3	3	2	4	4	4	4	3	3	3	3	3	4	3	最終処分とは、結局どういう方法をとるのか？	What is the final disposal method?
3	3	1	1	1	3	3	3	3	3	3	3	3	3	3	3	3	3	3	3	3	3	3	3	3	3	3	3
5	5	3	1	3	3	3	3	3	3	4	3	3	3	3	3	2	4	3	4	3	4	3	4	4	3	4	2	放置はできない政策と考えるが、対応は公正、公平にしなければならないと思う。	I think it is a policy that cannot be neglected, but it must be handled in a fair and impartial manner.
4	4	2	1	3	3	3	3	4	4	4	3	3	3	3	3	3	4	3	3	3	3	3	3	3	3	3	2
1	4	2	2	3	4	4	4	3	3	2	4	4	2	3	4	2	4	4	2	5	4	4	2	2	3	4	4
13	3	2	1	3	3	3	2	3	3	3	3	3	3	3	3	2	3	3	3	3	3	3	3	3	3	3	3
15	4	3	2	3	4	4	4	4	3	3	3	3	4	5	3	3	5	5	5	4	5	5	5	5	3	4	4	なんでも福島駅に押し付けるのは良くないと思うが、汚染されている地域で受け入れた方が、効率的だと考えます。	I don't think it's good to push everything to Fukushima, but I think it would be more efficient to accept the waste in the contaminated area.
6	3	3	1	3	4	4	4	4	4	4	3	3	5	5	2	4	3	4	4	4	2	5	5	5	3	3	1	あまり詳しく知らないので何とも言えないが、住民が納得するような説明をきちんとすればいいと思う。	I don't know much about it, so I can't say anything about it, but I think it would be good if they could give a proper explanation that would be acceptable to the residents.
7	2	2	2	3	4	3	5	3	4	4	3	4	2	2	2	2	3	2	4	2	2	2	3	3	3	3	3	可能なのか疑問	I doubt if it is possible.
12	3	3	1	2	4	4	4	4	3	4	3	3	3	3	3	3	3	4	3	4	3	4	4	3	3	3	1	わからない	I don't know.
16	3	2	2	3	3	3	3	3	3	3	3	3	3	3	3	3	3	3	3	3	3	3	3	3	3	3	3
3	4	3	1	3	4	3	3	3	3	3	3	3	4	3	4	4	3	3	4	4	4	4	4	4	4	4	4	分散することはいいことだと思います。	I think it is good to decentralize.
17	4	2	2	3	4	4	4	4	5	4	4	4	5	5	1	4	3	5	5	5	5	5	4	5	3	3	2	すべての人に平等に処分すべきである	Should be disposed of equally for all.
13	2	3	1	2	4	4	3	4	4	4	3	3	5	3	3	3	3	3	3	3	3	5	5	3	3	3	3
19	5	2	1	4	5	5	5	4	4	4	3	3	5	4	2	3	2	3	2	2	2	3	3	4	2	3	3
18	3	3	2	3	4	4	4	4	3	3	2	2	4	3	2	2	3	4	4	2	3	3	3	4	3	3	2
8	4	4	2	4	1	1	1	1	1	4	1	1	5	3	3	3	3	5	4	3	3	3	3	3	3	3	3
15	1	1	1	1	1	1	1	1	1	1	1	1	1	1	1	1	1	1	1	1	1	1	1	1	1	1	1	わからない	I don't know.
18	4	2	1	3	4	4	4	3	3	3	3	3	4	4	4	4	4	4	4	3	2	3	4	3	4	4	4
2	3	1	1	2	3	3	3	3	3	3	3	3	3	3	3	3	3	3	3	3	3	3	3	3	3	3	3
16	2	2	2	2	5	5	5	5	5	5	3	3	5	5	3	4	5	5	5	5	4	5	5	5	5	5	2
3	3	3	3	3	3	2	3	3	2	3	2	2	3	3	1	2	3	4	4	2	2	4	4	4	2	4	1
9	3	3	1	2	3	3	3	3	3	3	3	3	3	3	3	3	3	3	3	3	3	3	3	3	3	3	3
2	5	3	1	1	5	5	5	5	5	5	5	5	3	4	1	1	4	2	4	4	1	5	5	5	2	5	1	除染状況と経費の開示、関わった人間や企業情報を開示する、この文言がない限り政策としては劣悪	Disclose the status of decontamination and costs, disclose information about the people and companies involved, if this statement is not included, it is a bad policy.
9	2	2	1	3	3	4	3	3	3	3	3	3	3	3	3	3	3	3	3	3	3	4	3	4	3	4	3
9	3	4	4	3	3	4	3	3	3	3	4	3	4	4	4	4	4	4	4	4	3	3	3	3	3	4	3	こわい	I'm scared.
12	4	3	2	4	3	3	3	2	2	3	2	2	4	4	3	2	4	3	3	3	3	4	4	4	3	3	3	埋立などに再利用するなど、何か有効的な解決策が見つかることを願います。	I hope some effective solution can be found, such as reusing the waste for landfill, etc.
12	1	1	1	1	2	2	2	2	2	2	2	2	1	1	1	1	1	1	1	1	1	1	1	1	1	1	1	どちらともいえない	Can't say either way.
12	5	4	1	3	2	4	3	3	1	4	1	1	5	4	4	1	1	4	5	4	3	3	5	5	2	5	1	余力がある場所で負担するということは、日本国民にとって重要であると考える。しかし、その際きちんとなぜその場所が選定されたのか、という理由を明らかにする必要性がある。	I think it is important for the Japanese people to bear the burden in a place where there is capacity. However, it is necessary to clarify the reason why the site was selected.
14	1	1	1	2	1	1	1	2	2	4	1	1	2	4	1	1	1	2	4	4	1	4	5	5	2	4	2	福島県内で処分するほうが 合理的であると思う	It would be more reasonable to dispose of the waste in Fukushima Prefecture.
16	2	3	1	3	5	4	4	4	5	4	2	3	5	3	2	2	4	5	2	2	3	5	3	2	2	2	2
18	5	2	1	1	3	3	3	3	3	3	3	3	3	3	3	3	3	3	3	3	3	3	3	3	3	3	3
10	4	2	1	1	5	5	5	5	5	5	4	4	4	4	2	2	3	2	5	4	2	4	4	5	2	4	3
3	2	2	1	2	4	4	4	4	4	4	4	4	4	4	4	2	3	2	2	2	2	2	4	3	2	4	1	処分場が何処になるか	Where will the disposal site be located?
11	4	1	1	2	4	3	3	3	2	4	5	5	5	2	2	3	4	4	3	2	4	5	5	3	2	2	3
18	3	2	2	2	3	3	3	3	3	3	3	3	3	3	3	3	3	3	3	3	3	3	3	3	3	3	3
11	3	2	2	3	4	4	4	5	2	4	4	4	4	5	4	3	4	4	4	4	3	4	2	2	3	5	4	スムーズに終わればいい	I hope it will be done smoothly.
3	5	4	4	3	4	4	3	1	1	1	1	1	4	3	2	3	4	4	3	1	4	3	2	3	2	3	1
17	3	3	1	2	5	5	5	5	5	5	5	5	2	2	2	2	2	2	2	2	2	4	4	4	4	3	3	人体に影響が及ばない程度の量をいろいろなところで処分するのはどうか？	How about disposing of the amount that does not affect the human body in various places?
12	3	3	1	3	4	4	4	3	3	4	3	3	3	3	3	3	3	3	3	3	3	3	3	3	3	3	3	ちゃんと汚染した土壌が近隣住民に影響がないようにしてほしいです	I want to make sure that properly contaminated soil doesn't affect the neighborhood.
13	2	2	1	2	5	5	5	5	5	5	5	5	4	4	4	4	4	4	4	4	4	4	4	4	4	4	4
3	4	3	3	2	4	4	4	4	4	4	4	3	4	4	1	1	4	4	4	3	3	4	4	4	3	4	1	なんとも言えない	I can't say for sure.
6	4	3	3	3	4	4	4	4	4	4	4	4	4	4	1	1	4	4	4	1	1	4	4	4	1	4	1	福島はこれ以上汚染できないから	Fukushima can't be contaminated any further.
6	4	1	1	3	2	3	4	3	3	4	3	3	4	3	3	4	2	3	4	2	4	4	2	2	3	4	3	福島県だけの問題にせず、全国で協力していけたらいい	It would be good if we could cooperate nationwide, instead of making it a Fukushima Prefecture-only issue.
4	5	4	4	4	3	3	3	3	4	4	2	2	5	5	5	5	5	5	5	3	3	3	3	4	3	3	3	東電管轄内の市町村全てに分割して処分すべき。	The waste should be divided and disposed of in all the municipalities within TEPCO's jurisdiction.
2	1	2	2	2	5	5	5	5	5	5	5	5	3	3	3	3	3	3	3	3	3	3	3	3	3	3	3
13	2	1	1	3	4	4	4	4	4	5	3	3	4	4	3	3	4	4	4	4	4	4	4	4	4	4	3	最終処分場に選ばれた地域に政府から救済政策はあるか不安に感じる。	I feel uneasy if there is any relief policy from the government for the areas selected as the final disposal site.
19	3	1	1	2	3	3	3	3	3	3	3	3	3	3	3	3	3	3	3	3	3	3	3	3	3	3	3
12	3	2	3	3	4	4	4	4	4	4	4	4	4	4	3	3	3	3	4	3	3	3	4	4	3	3	3
14	4	2	2	2	3	4	5	4	3	4	3	3	4	3	3	4	4	3	4	4	4	4	4	4	4	3	4	仕方ないのか？	Do we have no choice?
7	3	1	1	2	5	5	5	5	5	5	5	5	3	3	3	3	3	3	3	3	3	3	3	3	3	3	3
12	2	2	1	2	5	5	5	4	4	5	3	3	3	4	3	1	4	4	5	5	1	3	4	5	3	5	1	日本全国で面積比で割って均等に処分とかなら受け入れざるを得ない	If it's divided by the area ratio across Japan and disposed of equally, I'll have to accept it.
9	3	2	1	3	3	3	3	3	3	4	3	3	4	4	3	3	3	3	4	3	2	3	3	4	3	3	3	誰もが納得するのは難しいと思う	I think it would be difficult to convince everyone.
1	4	3	1	4	1	1	1	1	1	1	1	1	2	2	2	2	2	2	4	4	3	2	2	2	2	4	1
9	5	3	1	2	4	4	4	5	5	5	5	5	4	4	3	3	4	4	4	3	3	4	4	4	4	4	3	誰も住んでいない離島などで処分してほしい	I want the waste to be disposed of on remote islands where no one lives.
7	2	1	1	2	4	4	4	5	3	4	3	3	4	4	3	3	5	4	5	4	4	5	4	4	4	4	4	福島県だけで処理しきれないとなればやむ負えないのかもしれない	If Fukushima Prefecture cannot handle it alone, it may be unavoidable.
2	1	1	1	2	3	3	3	3	3	3	3	3	3	3	3	3	3	3	3	3	3	3	3	3	3	3	3
17	4	2	1	2	3	3	3	3	3	3	3	3	5	5	1	5	5	5	5	5	5	5	5	5	5	5	5
7	3	1	1	1	3	3	2	3	2	2	2	3	2	2	2	2	2	2	2	2	2	2	3	2	3	2	3
4	5	4	3	4	3	3	3	3	3	3	3	3	4	3	2	1	4	4	4	2	2	3	3	4	2	3	1
20	5	2	1	2	5	5	5	5	5	5	5	5	5	5	2	2	3	4	5	4	4	5	5	3	4	5	4	難しい問題ですが、他県への処分はやはりやめて欲しいです。福島の方には申し訳ないですが福島県での処分を国が責任を持って破棄するべきです	It is a difficult issue, but I still hope that the disposal in other prefectures will be stopped. I am sorry for the people in Fukushima, but the government should take responsibility for disposal in Fukushima Prefecture and dispose of it.
4	1	1	1	1	2	3	2	3	3	3	2	3	2	2	3	3	3	2	3	3	3	2	3	3	3	3	3	群馬県に土嚢を持ち込まないで欲しい。	I do not want the soil to be brought to Gunma Prefecture.
8	5	4	2	2	5	5	4	4	3	4	4	3	4	5	3	2	4	5	5	3	3	4	5	5	3	5	3	福島への負担が大きいのは理解しているが、他府県で処分すると汚染地域をさらに拡大することに危惧している	I understand that the burden on Fukushima is great, but I am concerned that disposal in other prefectures will further expand the contaminated area.
16	3	3	3	2	2	2	2	2	2	2	2	2	3	3	3	3	3	3	3	3	3	3	3	3	3	3	3
18	4	2	1	2	4	3	3	3	3	3	3	3	4	3	3	3	3	3	3	3	3	3	3	3	3	3	3
11	4	4	1	3	4	4	4	3	4	4	3	3	4	3	2	1	4	4	4	3	2	4	3	5	3	4	1	この決定は十分に理解ができる。	This decision is fully understandable.
6	4	3	1	3	4	4	3	3	2	5	3	3	5	5	3	3	5	3	4	3	3	4	5	5	4	5	2	特に考えられません	I can't think of anything in particular.
2	3	3	2	3	2	2	4	2	3	4	3	3	4	3	4	4	3	4	4	4	5	4	3	4	4	3	5	良いと思う	I think it's good.
18	4	3	2	2	5	5	5	5	4	5	3	3	3	3	3	2	4	4	5	5	2	4	5	4	2	4	1	このような面倒事はいつも期限間近になるまで何も決まらないと思われるので、特に意見等はありません。	I have no particular opinion, as it always seems that nothing is decided on difficult matters such as this until just before the deadline.
9	5	4	4	4	5	5	5	5	5	5	5	5	5	5	5	5	5	5	5	5	5	5	5	5	5	5	4	とても難しい問題で結論がなかなかでないと思う	I think it is a very difficult issue and it is hard to reach a conclusion.
12	1	2	1	3	4	5	3	3	3	4	5	4	4	2	3	4	3	4	3	4	4	3	4	3	2	3	3
8	4	2	1	3	4	4	4	4	3	4	3	3	4	4	4	4	5	4	5	5	4	5	5	5	4	5	4
16	2	1	1	2	5	5	5	5	5	5	5	5	5	5	5	5	5	5	5	5	5	5	5	5	5	5	5
1	2	1	1	2	3	3	3	3	3	3	3	3	3	3	3	3	3	3	3	3	3	3	3	3	3	3	3	良く知らないしわからない	I don't know well and don't understand.
1	5	4	4	1	5	5	5	5	5	5	5	5	5	4	3	5	5	5	5	4	5	5	5	5	5	5	3	東電に信用全然できない	I don't trust TEPCO at all.
18	3	3	1	2	5	5	5	5	5	5	5	5	5	5	4	2	5	5	5	5	1	5	5	5	5	5	1	政治の方のみで勝手には決めないでほしい。政治の方のみで決めると裏でお金のやり取りが発生する可能性が高く市民の事を考えなくなるように思う	I don't want politicians to decide alone. If only politicians make decisions, there is a high possibility that money will be exchanged behind the scenes, and I don't think they will think about the citizens.
16	1	1	1	3	3	4	3	3	3	3	3	3	4	3	3	3	3	3	4	3	3	3	3	3	3	3	3
3	4	3	3	3	5	5	5	5	5	5	5	5	5	5	3	3	3	3	4	3	3	5	5	3	3	3	3
3	5	4	2	3	4	4	4	3	3	3	2	2	4	4	3	3	4	4	4	3	3	4	4	4	3	3	3
9	4	4	3	2	3	3	3	3	3	3	3	3	3	3	3	3	3	3	3	3	3	3	3	3	3	3	3	難しい。誰でも自分が可愛いい。だけど、ゴミは捨てないといけない。住めなくなった誰一人いない町に捨てるしかないと思う。	Difficult. Everyone thinks only of themselves. But the waste has to be thrown away. I think we have to dispose of it in a city where nobody lives anymore.
20	3	3	1	2	4	4	4	4	4	4	3	3	4	4	4	4	4	4	4	3	3	4	3	3	2	3	3	何処かでしなければならないのなら仕方ない	If they have to do it somewhere, we have no choice.
13	2	1	1	3	3	3	3	4	5	5	4	5	3	4	3	3	3	4	4	3	3	3	3	3	3	3	3	難しい問題なので慎重に進めて欲しいなと思います。	It's a difficult issue and I hope they proceed with caution.
20	2	2	1	2	4	4	4	4	4	4	4	4	4	3	2	3	2	4	4	4	4	4	4	4	4	3	2	どのような基準で除去する地域を選ぶのか外になるところ	I'm wondering what criteria will be used to select areas.
7	4	2	1	2	3	3	3	3	3	3	3	3	3	3	3	3	3	3	3	3	3	3	3	3	3	3	3	県外はどこかなと思う	I wonder where outside the prefecture.
1	3	1	1	1	3	3	3	3	3	3	3	3	5	3	3	3	3	3	3	3	3	3	3	3	3	3	5
8	4	2	2	3	3	3	3	3	3	3	3	3	3	3	3	3	3	3	3	3	3	3	3	3	3	3	3
13	5	3	3	4	4	5	2	3	4	4	5	3	2	3	4	1	2	3	3	5	4	3	3	1	2	3	2
13	4	3	1	3	2	2	2	2	4	2	2	2	4	4	4	4	4	4	4	4	4	4	4	4	4	4	4
6	4	1	1	2	5	5	5	4	3	4	1	1	5	5	3	4	4	4	4	3	2	5	5	5	3	4	2	みんなが理解する形で政策が為されるといいと思う。	I hope the policy will be implemented in a way that everyone understands.
12	1	1	2	4	4	3	3	3	4	2	3	2	3	3	3	3	3	3	3	3	3	3	3	3	3	3	2
6	1	1	1	1	3	3	3	3	3	2	3	3	3	3	3	3	3	3	4	4	4	4	4	4	4	4	3
13	2	3	3	3	4	4	4	3	3	3	3	3	4	3	3	3	4	4	3	3	3	4	4	4	3	4	3
3	4	4	2	4	4	3	4	4	4	4	2	2	3	3	3	3	3	3	3	3	3	3	3	3	3	3	3
6	4	3	3	4	2	2	2	4	4	4	3	3	4	3	3	3	4	3	3	3	3	3	4	4	3	3	4
7	2	2	2	3	3	3	3	3	3	3	3	3	2	4	2	3	3	1	4	3	2	2	2	4	2	3	1
7	3	2	2	2	4	4	4	4	4	4	4	4	3	3	2	2	2	2	2	2	2	2	2	2	2	2	2	賛成するがどこが受け入れるのか	I agree, but where will accept it?
14	4	3	2	2	4	4	4	4	4	4	4	4	4	3	4	2	4	4	4	2	2	4	5	5	2	4	4	汚染された残土を移動させる意味が分からない。	I don't see the point of moving contaminated soil.
4	5	3	2	3	4	4	4	3	3	3	3	3	4	5	3	4	4	4	5	5	3	3	3	4	3	4	3	やむを得ない	It's unavoidable.
11	4	4	2	4	4	4	3	3	3	4	2	2	3	3	4	2	4	4	5	5	4	5	5	5	4	5	2
17	5	2	1	2	5	5	5	5	4	4	4	4	5	5	3	3	5	5	5	4	3	5	5	5	5	5	3	どこかでしないとダメな事かもしれないが実際自分の関わる地域でするとなると困惑するがどうしたらいいかわからない	It may be necessary to do it somewhere, but if it is actually done in my area, I am confused and don't know what to do.
4	3	2	2	2	5	5	5	5	5	5	5	5	5	5	4	5	4	4	5	5	5	4	5	5	5	5	5
11	4	3	3	3	3	3	3	3	3	3	3	3	3	3	3	3	3	3	3	3	3	3	3	3	3	3	3
9	4	3	2	3	4	4	4	4	3	4	3	3	3	4	2	2	2	3	4	3	3	3	3	4	2	2	2	福島県外というが県外の範囲がどこまでに設定されているのか（東北内、本州内、国内、海外も含む？）わかりにくい	When it is said "outside Fukushima Prefecture," how far outside Fukushima Prefecture do they mean (within Tohoku, Honshu, Japan, or even overseas?) It is difficult to understand.
20	4	2	2	1	3	3	3	3	3	3	3	3	4	4	3	3	4	3	4	3	4	4	4	4	3	4	3	移動に伴い汚染が拡大してしまうことが懸念される。したがって、残念ではあるが移動させずに処分することを考えるべきである。	There is concern that the contamination will spread as a result of the move. Therefore, although it is unfortunate, they should consider disposing of it without moving it.
8	5	4	4	2	4	4	5	4	4	4	4	4	4	4	5	2	4	5	4	2	2	4	5	4	2	2	2	漠然とした不安もあるし、理由にも説得力も納得も出来ない	I have vague anxiety. The reasons are not convincing, and I cannot accept it.
17	4	2	2	3	3	3	3	2	3	5	3	2	4	4	3	2	4	3	5	4	3	5	5	4	3	3	3
20	3	3	2	3	3	4	3	3	4	3	4	4	4	4	2	2	4	3	3	3	4	3	2	4	3	3	3
14	5	4	1	4	2	2	2	2	1	1	1	1	5	2	4	2	5	4	2	4	4	4	5	5	2	2	1	条件があえば限界集落地に作れば、原発立地自治体と同じで人も仕事も集まり経済的にも潤うのではないか。	If the conditions are right, if the plant is built in a marginalized area, it would attract people and jobs and enrich the economy, just like the communities where nuclear power plants are located.
11	3	2	2	2	3	4	3	4	4	4	4	3	4	4	3	3	3	3	3	3	4	4	3	4	3	3	4
8	5	4	4	1	3	4	4	5	5	5	3	4	5	5	5	3	5	5	5	3	3	5	5	5	5	5	5	東京中心に消費される電力のつけが福島に集中するのは納得いかない。首相官邸地下に巨大な穴を掘ってやって欲しい	I am not convinced that Fukushima should be the only one to be blamed for the electricity consumed mainly in Tokyo. I want them to dig a huge hole under the prime minister's office.
19	4	3	3	3	3	3	3	3	3	3	3	2	3	3	3	3	3	4	2	3	3	3	3	3	3	3	3	海外で処分	Disposal overseas
13	3	2	2	3	3	3	3	3	3	3	3	3	3	3	3	3	3	3	3	3	3	3	3	3	3	3	3
3	4	4	2	4	3	3	3	1	1	4	3	3	3	3	3	3	4	5	3	4	3	4	5	4	3	5	1	解決作がそれが一番良い結果でムダな時間とお金使うならスピーディーで良いと思う	Instead of wasting time and money, I think this is the fastest and best result.
4	4	3	3	3	4	4	4	3	3	5	3	3	4	4	3	2	4	4	4	3	3	4	5	5	3	4	3	賛成。技術的な向上も期待したい。	I agree. I also hope for technological improvement.
3	2	3	1	3	4	4	4	3	4	4	3	3	4	4	2	2	3	4	3	4	2	5	4	4	2	4	1	福島に協力したい気持ちはあるが、子供達の健康被害も心配。	I want to cooperate with Fukushima, but I am also worried about the health hazard to children.
9	3	2	2	2	4	4	4	4	4	5	3	3	4	4	4	3	4	5	5	5	4	5	5	5	4	4	4	県外ということは、おそらく近隣の県外になると思われるが、処分方法は確実に安全なものなのか約束してほしいし、一部地域だけでなく各都道府県に均一に負担させてほしい。	If it means outside the prefecture, it will probably be outside the neighboring prefectures, but I want a promise that the disposal method is definitely safe, and I want each prefecture to share the burden equally, not just some areas.
1	4	3	1	4	2	4	4	5	4	4	4	1	2	3	2	3	2	4	3	2	4	2	4	3	3	4	3	放射性廃棄物の処理が完全に無害にすることができれば特に問題ないと思う。	I don't think there will be a problem as long as the disposal of radioactive waste is completely safe.
19	4	1	1	2	4	4	4	2	3	3	2	1	5	4	1	1	4	4	4	2	2	4	3	4	2	2	1	知らなかったので今回知ることがてきてよかった	I am glad that I learned about this issue because I did not know about it before.
5	4	3	3	3	4	4	4	3	3	3	3	3	4	4	3	2	3	5	4	2	2	5	4	5	3	4	3	政府はもっと真摯に向き合うべきである	The government should be more serious about this issue.
13	2	1	1	3	3	3	3	3	3	3	3	4	3	3	3	2	3	3	2	3	3	3	2	2	2	2	2	難しくてよくわからない	It's too difficult to understand.
20	1	2	1	1	5	5	5	5	5	5	5	5	4	4	5	4	4	5	5	5	4	5	5	4	5	5	5	県外に出すのではなく、そのまま留めて置く事は出来ないのか？	Can't we just leave it there instead of sending it out of the prefecture?
10	5	2	2	3	3	4	4	4	4	4	3	3	3	4	3	3	4	4	5	4	3	4	4	4	4	4	3	除去土壌の処分については、そのもの自体の処分方法における安全性を知らせてほしい。生活、環境、健康に害が生じるかどうか。詳しい情報がほしいと思います。	Regarding the disposal of the removed soil, I would like to be informed about the safety of the disposal method of the soil itself. Will it be harmful to my life, the environment, or my health? I would like more information.
17	4	1	1	4	4	4	4	5	4	5	5	5	4	5	4	4	4	4	4	4	4	4	4	4	4	4	4
1	3	2	3	3	3	3	3	3	4	3	3	4	3	2	3	3	4	3	3	4	4	4	4	5	4	4	5
5	5	4	3	4	5	5	5	5	5	5	1	1	5	5	1	1	3	5	5	2	2	4	4	4	2	4	1	日本国内全ての市区町村が等分の除去土壌を受け入れるべきである。	All cities, towns, and villages in Japan should accept the same amount of removed soil.
13	5	4	3	3	2	3	2	1	1	2	1	1	4	4	2	2	4	4	4	3	3	4	5	4	3	4	2	素早く実行すべきである	This should be done quickly.
12	4	3	1	3	4	4	4	4	4	4	3	3	4	4	2	3	5	3	3	2	3	4	5	4	3	4	3	関西在住としては、福島原発の恩恵を受けていた関東圏内で最終処理するべきだと思う。	As a resident of Kansai, I think the final disposal should be done in the Kanto area, which benefited from the Fukushima nuclear power plant.
6	2	3	1	2	5	5	5	5	5	5	1	1	1	4	1	4	4	4	4	1	2	4	1	5	2	5	1	現実的とは言いがたいと思う	I think it is hardly realistic.
7	5	4	3	3	5	5	5	5	4	4	5	4	5	5	4	5	5	5	5	5	5	5	5	5	5	5	4	絶対に処分するべきだと思う。	I think it should definitely be disposed of.
7	2	1	1	3	3	3	3	4	3	4	3	3	3	3	2	3	3	4	3	3	3	4	3	3	3	3	2
10	4	3	2	3	3	3	3	4	4	4	2	2	4	4	3	3	3	4	5	3	3	4	5	4	3	4	4	除去土壌は一部の地域だけに負わせることのないようにして頂きたい。	I hope that the soil to be removed will not be imposed only on some areas.
17	2	3	1	2	2	5	2	3	2	2	2	2	2	2	2	1	2	1	3	1	1	4	3	3	3	3	3
16	3	3	1	3	4	3	2	2	3	2	3	3	3	4	4	3	4	4	3	4	4	3	4	4	3	4	4	わからない	I don't know.
14	5	4	2	3	4	3	2	2	2	2	1	1	4	3	2	2	2	4	4	2	4	4	3	4	3	4	2	当然福島県だけでは無理であろう。	Naturally, it would be impossible for Fukushima Prefecture alone.
4	2	2	2	3	2	3	2	3	3	2	3	3	2	3	2	3	2	3	2	2	3	3	3	3	3	2	2
10	3	3	3	3	3	4	3	2	2	2	2	2	3	3	2	2	4	3	3	3	3	4	3	3	3	3	2	可能なための確実な処置をして安心できる根拠ォしまして欲しい	I would like to see a reliable basis for reassurance with a reliable procedure to make it possible.
15	3	3	1	2	3	4	4	4	4	4	4	4	3	2	3	4	3	2	4	3	4	3	3	4	3	4	3
12	5	3	1	3	4	5	4	3	3	3	1	1	1	1	1	1	1	1	4	1	1	4	1	1	1	1	1
20	3	2	1	2	4	4	4	5	4	4	4	4	3	3	4	4	4	4	4	3	3	3	3	3	3	3	3	時がたつと影響が薄れるかどうかははっきりと言えないからもう少し真剣に考えるほうがいいと思う	It's hard to say for sure whether the effects will diminish over time, so I think it's better to think about it more seriously.
1	2	2	1	3	3	3	3	3	3	3	3	3	3	3	3	3	3	3	3	3	3	3	3	3	3	3	3
12	4	2	1	3	5	5	5	5	5	5	5	5	5	4	4	3	5	5	5	4	3	4	5	4	4	5	2	東京電力が事故を起こしたので関東に作るべき	Since TEPCO caused the accident, they should build it in the Kanto region.
7	5	2	1	3	4	4	4	4	3	5	2	2	4	4	2	2	4	4	4	4	3	4	4	4	4	3	3	福島県内だけで処分するには限りがあるだろうし、仕方ない部分はあると思う	There will be a limit to the amount of waste that can be disposed of in Fukushima Prefecture alone, and I think there are some unavoidable aspects.
16	5	3	1	2	5	5	5	5	4	5	2	2	2	5	1	1	5	4	5	5	1	5	5	4	2	5	1
14	3	3	2	2	4	4	4	4	4	4	4	4	3	3	2	2	3	3	3	3	3	3	3	3	3	3	1	福島県内で最終処分するのが適当である	It is appropriate to conduct final disposal in Fukushima Prefecture.
6	2	1	1	3	4	4	4	3	4	4	3	3	4	4	2	2	2	4	4	2	2	4	4	4	4	3	2
15	4	2	2	3	5	5	5	5	5	5	3	3	3	3	3	3	3	4	3	3	3	3	4	4	3	3	3
20	3	3	1	3	3	3	3	3	3	3	3	3	4	4	4	4	4	4	4	4	4	4	4	4	4	4	4	難しい問題で良くわかりません	It's a difficult issue and I don't understand it well.
6	4	3	2	3	4	4	4	4	4	4	4	4	4	3	4	4	3	4	4	4	4	4	5	4	5	5	4
6	4	3	2	3	3	4	3	3	3	4	3	3	3	4	2	3	4	3	4	4	5	4	4	3	4	4	4
12	4	2	2	3	2	2	2	2	2	4	1	1	4	4	3	2	4	4	4	4	2	4	4	4	2	4	4	この判断で良いと思います。	I think this is a good decision.
8	5	4	2	3	5	5	5	5	4	4	4	4	4	4	4	5	5	5	3	3	4	4	5	5	5	4	4	どこでどういう処分をするのか。安全性は確実なのかはっきりさせる必要がある	Where and how will the waste be disposed of? It is necessary to clarify whether safety is assured.
7	3	3	3	2	3	2	3	3	1	2	2	2	3	3	2	3	3	2	2	5	4	4	3	2	3	4	3	問題ないか？	Is there any problem?
11	3	2	1	3	3	3	3	3	3	3	3	3	4	4	4	3	3	4	3	3	4	3	4	3	3	3	3
19	4	3	1	2	5	5	5	5	5	3	3	3	5	5	3	3	3	5	5	4	3	4	5	4	2	5	3	近隣の自治体で受け入れられるとは考えにくい	It is hard to imagine that it would be accepted by neighboring municipalities.
11	4	1	1	3	3	3	4	3	3	3	4	3	3	3	4	4	4	3	3	3	3	3	3	3	4	3	3
13	5	4	3	4	1	1	1	1	2	1	1	2	3	3	2	2	4	3	4	2	2	4	5	5	2	4	2	深部地下保存など永続的に処分できる方法を模索すべきである	We should seek a permanent disposal method such as deep underground storage
17	1	2	1	2	3	3	4	4	3	4	3	3	3	3	3	3	3	3	3	3	3	3	3	3	3	3	3
20	1	1	1	2	4	4	5	3	3	4	4	3	3	3	2	2	3	3	3	2	3	3	2	3	3	2	2
13	3	3	3	2	2	4	3	3	2	4	4	2	2	3	4	5	4	3	3	5	3	4	4	3	4	4	3
4	5	4	3	3	3	3	3	4	4	4	3	3	4	4	2	1	2	5	5	3	2	5	5	5	2	3	3
1	2	3	2	2	3	3	3	2	3	3	4	3	3	3	3	3	3	3	4	3	3	3	3	2	3	3	3
14	3	2	1	1	5	5	5	5	5	5	5	5	3	4	3	3	3	4	3	4	3	4	4	4	3	3	4	反対します	I disagree.
9	1	1	1	2	5	4	4	4	4	4	3	3	5	5	5	5	5	5	5	5	3	3	3	5	5	5	5
1	4	2	2	2	4	4	4	4	4	4	4	4	4	4	3	3	4	4	4	4	3	4	4	4	4	4	3	その土地の将来的な状態がどうなるか知りたい。	I want to know what the future condition of the land will be.
3	3	2	1	2	3	3	3	3	3	3	3	3	3	3	3	3	3	3	3	3	3	3	3	3	3	3	3
20	5	3	1	3	3	4	3	3	2	4	3	2	4	4	2	2	3	4	4	2	3	3	3	4	3	2	3
7	2	3	2	3	4	4	4	4	3	3	2	2	4	4	1	2	4	4	4	4	3	4	4	4	4	4	3	政府が決めたことなら、従う	If the government decides, I will comply.
20	4	3	2	3	2	3	3	2	2	4	2	2	4	4	4	4	4	4	4	4	4	4	4	4	4	4	4
19	2	3	3	2	5	5	5	5	5	4	5	5	4	4	3	3	4	4	4	3	3	4	4	4	4	4	4
13	3	3	3	3	4	4	4	4	4	4	4	3	4	3	3	3	3	4	3	3	3	3	3	3	3	3	3
5	5	4	3	3	5	5	5	5	5	5	5	3	5	5	5	5	5	5	5	5	5	5	5	5	5	5	3	難しい問題	Difficult issue
16	3	2	2	3	3	3	3	3	3	3	3	3	3	3	3	3	3	3	3	3	3	3	3	3	3	3	3
16	1	2	1	3	3	3	3	3	3	3	3	3	5	5	5	5	5	5	5	5	5	5	5	5	5	5	5
12	3	1	1	2	3	3	3	3	3	3	3	3	3	3	3	3	3	3	3	3	3	3	3	3	3	3	3
13	4	3	2	2	5	5	5	5	3	5	4	4	3	3	3	3	4	3	4	4	3	3	5	4	3	4	3	事故前まで発電所誘致で得たお金で潤っていたのだからそっちで何とかして欲しい	They were enriched by the money they made from attracting power plants before the accident, so they should do something there.
11	5	3	3	4	5	4	4	5	5	5	3	3	3	5	3	3	4	3	5	3	3	3	2	3	4	3	3	技術の進歩もあるから分散させて処分して技術でカバーしていけばいい	There are technological advances so it can be dispersed and disposed of and covered with technology.
9	4	3	2	3	4	4	3	4	3	4	4	4	4	4	3	3	3	4	3	3	3	3	4	4	3	3	3	よくわからないがやらなければいけないことなのでより良い政策に期待したい	I don't know, but it has to be done, so I hope for better policies.
12	4	4	3	3	2	2	3	3	2	2	2	2	1	1	1	1	1	1	1	1	1	1	1	1	1	1	1	検出さえしておけば特に問題ない	As long as they detect it, I don't have a problem with it.
17	2	3	1	2	4	3	3	3	3	3	3	3	3	4	3	3	3	3	3	4	4	3	3	3	3	3	3
20	4	2	2	3	3	3	3	3	3	3	4	4	4	3	3	3	3	4	3	3	3	3	3	3	4	4	3
5	4	3	3	4	4	4	4	2	2	2	1	1	5	5	4	2	4	4	4	5	4	5	5	4	4	5	2	必要であれば良いのでは。	It's good if it's necessary.
6	4	3	3	3	4	3	4	4	4	4	4	4	4	3	2	4	4	4	4	4	4	4	4	4	4	3	4
19	3	2	2	3	3	3	3	3	3	3	3	3	4	4	3	3	3	4	3	3	3	3	3	3	3	4	3
9	5	4	3	2	4	4	4	4	3	3	4	4	4	4	2	2	3	5	4	3	4	3	4	5	2	4	3	もしかしたらまだ汚染の可能性があるかもしれないものを福島県外へ出すことは好ましくないと思うが、もし、どこかへ出さなければいけないなら、誰も住んでいない島のような場所に施設を作ればいいと思う。	I don't think it's desirable to send what may still be contaminated out of Fukushima Prefecture, but if they have to send it somewhere, I think the government should build a facility on a place like an island where no one lives.
7	4	3	1	2	5	4	5	5	5	5	4	5	2	4	5	1	3	4	5	4	4	4	1	4	4	4	5
13	5	3	3	3	4	4	5	4	4	4	3	3	4	4	4	4	4	4	4	4	4	4	4	4	4	4	1	問題は海に流すときにトリチウム薄めて流すと聞いているので、海の生態系への影響が気になります。	The problem is that I have heard that they dilute the tritium when they discharge it into the ocean, so I am concerned about the impact on the marine ecosystem.
3	4	4	3	2	5	5	5	5	5	5	5	5	1	1	1	1	1	1	1	1	1	1	1	1	1	1	1
2	4	1	1	3	4	4	4	4	3	4	5	3	4	4	3	4	4	4	4	4	3	4	3	4	3	4	4
9	2	2	1	3	3	2	2	3	3	3	3	4	4	3	4	3	4	4	2	2	2	2	3	3	3	2	3
9	4	3	3	2	4	4	4	4	4	4	4	4	4	4	4	4	4	5	5	4	4	4	4	4	4	4	4	何処で処分しようと 安全性はどうなのか？ 疑問である。	Wherever they dispose of the waste, how safe is it? It is a question.
17	2	2	1	1	5	4	4	4	4	4	5	4	4	5	4	5	4	4	5	4	5	5	5	4	4	5	5	機嫌が短い	Short time limit.
19	2	2	1	2	4	4	5	4	4	4	4	5	4	4	2	2	3	3	3	4	2	3	3	4	2	3	1
3	1	1	1	1	1	3	4	2	3	4	1	3	3	4	5	5	3	5	5	3	4	3	3	3	4	4	2
10	3	3	1	4	4	4	4	4	5	5	5	5	4	3	4	4	4	4	4	4	2	4	5	4	3	5	3
12	3	3	3	2	3	3	3	3	3	3	3	3	3	3	3	3	3	3	3	3	3	3	3	3	3	3	3
6	2	3	1	3	4	4	4	3	4	4	3	3	4	4	2	2	1	4	4	3	3	3	4	3	3	3	3
6	3	2	3	2	2	1	2	1	2	1	2	1	1	1	2	1	2	1	3	3	4	2	2	1	3	1	1
14	3	3	2	3	4	4	4	4	3	3	2	2	5	4	2	3	3	5	5	5	3	4	5	4	3	4	2
7	2	1	1	2	3	3	3	3	3	3	3	3	3	3	3	3	3	3	3	3	3	3	3	3	3	3	3
15	5	3	3	4	4	4	4	1	1	1	1	1	3	3	3	3	4	4	4	3	2	2	3	2	2	2	1	どこかが引き受けるべきで、自宅の近隣がその場所に決定したなら従うべきである。	Somewhere it should be taken care of, and if the neighborhood decides on that place, it should be obeyed.
8	1	1	1	1	1	1	1	1	2	1	1	1	1	1	3	1	1	1	2	1	2	2	1	1	2	1	1
6	1	1	1	1	1	1	1	1	1	1	1	1	1	1	1	1	1	1	1	1	1	1	1	1	2	1	1
6	1	1	1	1	1	1	1	1	1	1	1	1	1	1	1	1	1	1	1	1	1	1	1	1	1	1	1
18	2	2	1	2	3	4	3	3	1	1	3	3	2	2	2	2	2	2	2	2	2	2	2	2	2	2	2
8	1	3	3	2	4	4	4	4	4	3	5	5	4	4	3	3	4	4	5	4	3	5	5	4	4	4	4	安全が確認されてからにしてほしい	Only after safety is confirmed should it be done.
19	4	3	3	3	5	5	5	5	5	5	5	5	4	5	3	4	3	4	3	4	4	4	4	5	3	4	1
9	4	3	3	3	4	4	4	2	2	3	1	1	4	4	2	2	4	4	4	2	2	3	4	4	2	3	1	日本で起きた出来事は国民全員で解決すべき。	What happens in Japan should be resolved by all the people.
18	4	4	1	2	5	5	5	5	5	5	5	5	4	4	4	4	4	4	4	4	4	4	4	4	4	4	4	処分よりやめるべき	It should be stopped rather than disposed of.
6	4	3	3	3	3	4	4	4	4	4	4	4	3	5	5	4	4	5	4	4	5	4	5	4	4	5	5	できるのか疑問に思います	I doubt it is possible.
11	4	3	2	3	4	4	4	4	4	4	4	4	4	4	4	4	4	4	4	4	3	4	4	4	4	4	4
3	1	2	3	4	1	1	1	1	1	1	1	1	3	3	3	2	2	3	3	3	2	2	3	2	2	3	2	進めた方がいいと思う。いずれ解決しないといけない訳だし。	I think we should proceed. It has to be resolved sooner or later.
7	1	2	2	3	2	3	3	4	2	2	3	3	3	3	3	4	4	3	4	4	3	4	2	4	2	3	4
6	3	1	1	2	3	3	3	3	3	3	3	3	3	3	3	3	3	3	3	3	3	3	3	3	3	3	3
12	2	4	2	2	3	3	3	3	3	3	3	3	3	3	3	3	3	3	3	3	3	3	3	3	3	3	3	わからない	I don't know.
10	5	3	2	4	5	5	5	5	5	5	5	5	5	4	2	2	2	4	5	5	3	4	5	5	3	4	5	処分するなら、無人島に深く穴を掘って厳重に処分したらいいと思う	If we're going to get rid of them, I think we should dig a deep hole on a deserted island and dispose of them severely.
4	5	3	3	2	3	3	3	3	3	3	3	3	5	5	3	3	3	5	5	4	3	3	4	3	3	3	3	さらに、話し合いをするべき。	Further discussion should take place.
8	4	3	1	4	4	4	4	4	4	5	5	5	5	4	5	5	5	4	4	4	4	4	4	4	4	4	4	最終処分場の安全を確保してほしい	I want the final disposal site to be safe.
6	3	3	2	3	4	4	3	3	4	3	2	3	4	3	1	2	4	4	4	3	2	4	4	2	3	4	2
13	2	3	1	3	3	4	4	3	4	4	3	3	5	4	2	4	4	4	5	4	3	3	5	4	4	4	3
20	3	3	3	3	5	4	4	3	3	3	2	2	4	4	3	2	2	4	4	2	1	4	4	4	3	3	2	本音を言えば、自分の近隣には受け入れて欲しくないが、現状ではこんなことは言うべきでないと思っている。一日も早く技術が進んで、人体に影響がない対策が見つかればと思う。	To tell the truth, I don't want my neighborhood to accept it, but I don't think I should say this under the current circumstances. I hope that technology will advance as quickly as possible and that measures will be found that do not affect the human body.
7	2	2	1	3	4	4	4	4	4	4	3	3	4	4	2	3	4	4	4	4	4	4	4	4	3	4	2	政策自体はやむなしと思うが、どこで処分するのかを決定する際、合理的な理由を説明してほしい。納得感がないと精神的に受け入れ難い。	I think the policy itself is inevitable, but when deciding where to dispose of the waste, please explain rational reasons. It's mentally difficult to accept if I'm not convinced.
12	3	3	3	3	3	3	3	3	3	3	3	3	3	3	3	3	3	3	3	3	3	3	3	3	3	3	3	不明	Unknown
7	3	1	1	2	4	4	4	4	4	4	3	4	4	3	2	3	3	4	3	4	3	4	4	4	3	3	1	政治家が原発の安全性を保証しているんだから、全部東京で処分したらいいと思う	I think it would be better if all the waste is disposed of in Tokyo, since politicians guarantee the safety of nuclear power plants.
20	3	3	2	3	3	4	3	3	3	4	2	2	4	4	3	2	2	4	4	4	4	4	4	4	3	4	3
14	1	4	3	3	3	3	3	3	3	3	3	3	3	3	3	3	3	3	3	3	3	3	3	3	3	3	3
14	2	3	3	4	3	3	3	3	3	3	2	2	3	3	3	3	3	1	3	3	3	3	1	3	3	3	3
20	2	2	2	3	3	3	3	3	3	3	3	3	3	3	3	3	3	3	3	3	3	3	3	3	3	3	3
20	2	2	2	3	4	2	4	4	4	4	2	2	4	4	4	4	3	4	4	4	2	4	4	2	2	2	2
7	1	1	1	1	3	3	3	3	3	3	3	3	3	3	3	3	3	3	3	3	3	3	3	3	3	3	3
17	4	3	1	3	5	5	5	1	1	4	1	1	5	5	3	3	4	5	5	3	3	5	5	5	3	5	3	自分はこのアンケートで初めて知ったが、広く周知されているのかどうかが気になる	I first learned about it through this survey, but I am wondering if it is widely known.
13	4	3	3	4	4	4	4	4	4	4	2	2	4	4	4	3	2	4	4	4	3	4	4	4	3	4	3
9	5	3	3	1	5	5	5	3	3	3	5	5	5	5	4	3	4	5	5	3	3	5	5	5	3	5	5	世界中でも前例がなく、その影響がどの程度のものになるのか・何年続くのか・何年経ったら無になるのかが全くわからない段階で貯蔵場所を移動させることは、それがどこの自治体になろうと賛成しかねます。 万が一でなく百万が一以上のリスク可能性を考慮した上でなければとても受け入れられません。 数年～数十年後に何かが判明した時には取り返しがつかないのですし誰も責任なんて取れないのですから。	There is no precedent in the world, and I do not agree with moving storage sites when we have no idea what the impact will be, how long it will last, or after how many years it will be nothing, no matter what community it will be. It is very unacceptable if even very small risks are not taken into account. If something shows up years or decades later, it will be irreversible and no one can be hel…
14	3	3	1	3	2	3	3	4	3	5	1	1	5	5	2	3	4	4	4	3	3	5	5	3	3	4	5	日本国中すべての都道府県で等分に受け入れることができれば、不公平がなく良いと思います。	It would be better if all prefectures in Japan could accept it equally, so that there would be no unfairness.
10	4	3	1	3	4	4	4	3	3	4	3	3	2	4	3	2	4	4	4	3	3	4	5	5	3	3	2
9	3	3	1	3	4	4	4	4	3	4	3	3	3	3	3	3	3	3	3	4	3	4	3	3	3	4	2	日本全体で対応していく必要がある。	Japan as a whole needs to take action.
19	3	1	1	2	4	4	4	4	4	4	3	3	4	4	3	3	3	4	4	3	3	4	4	3	3	4	3
7	1	3	3	3	3	3	3	3	3	3	3	3	2	2	2	2	2	2	2	2	2	2	2	2	2	2	2
20	4	2	1	2	4	4	4	4	4	4	4	3	3	3	3	2	3	4	3	2	3	2	3	3	3	3	1	福島県外というのがよくわからない	I don't understand what it means by outside Fukushima Prefecture.
18	4	3	1	4	5	5	5	3	2	2	1	1	2	4	2	2	4	3	4	3	3	3	3	5	2	5	1
3	4	3	1	4	4	4	4	4	3	3	2	2	4	4	2	2	4	4	4	2	2	2	4	4	2	4	2	議事録をみたい	I would like to see the minutes of the meeting.
14	3	2	3	2	4	4	3	2	3	3	2	2	5	5	3	3	3	4	4	2	3	3	4	5	3	5	1	除去土壌まとめて保管がいいと思うが溢れるものは他に置くしかないと思う	I think it would be better to store all the removed soil together, but I think we have to put the overflowing soil somewhere else.
4	4	3	3	2	4	4	4	4	4	4	4	4	4	4	4	4	4	4	4	4	4	4	4	4	4	4	4
18	1	1	1	3	3	3	3	3	3	3	3	3	3	3	3	3	3	3	3	3	3	3	3	3	3	3	3
11	2	3	3	4	2	2	2	3	4	4	4	4	5	5	3	5	5	3	5	5	5	5	5	5	5	5	5	おそらく無理だろうと思う	I don't think it will be possible.
9	5	4	3	4	4	4	4	2	3	3	2	2	4	5	3	3	4	5	5	3	4	4	4	5	3	4	3	どこかで必ず必要なことなので、仮にそれが自分の住む地域であっても致し方ないと思う。	It's necessary somewhere, so even if it's in my area, I don't think it's inevitable.
3	2	2	1	3	3	3	3	3	3	3	3	2	4	4	2	2	4	4	4	4	2	4	4	4	3	3	2
10	4	4	1	2	4	4	5	3	3	3	4	4	4	5	4	3	5	5	5	4	5	5	5	4	4	5	5	少なくとも１００年後に移送させるべき。	It should be transferred at least 100 years later.
13	2	3	3	3	4	4	4	3	3	3	3	3	3	3	2	3	3	3	3	3	3	3	3	3	3	3	2	わからない	I don't know.
12	3	3	4	2	3	4	5	2	3	4	2	2	5	4	4	3	3	5	4	5	4	2	2	2	2	5	4
16	1	1	1	2	4	4	4	3	3	3	3	3	3	3	3	2	2	2	3	2	2	2	2	2	2	2	2
8	1	1	1	1	2	2	4	4	2	2	3	1	4	4	5	4	5	3	3	3	3	3	5	3	3	4	4	頑張ってほしい	I wish them the best of luck.
4	4	3	2	3	5	5	5	3	2	2	1	1	4	4	3	3	3	3	3	4	3	4	3	3	3	3	3	何処かで処分しなければ、ならないなら受け入れるしかない。	If they have to dispose of it somewhere, you have to accept it.
12	4	3	3	3	4	4	4	4	4	5	3	3	4	4	4	4	4	4	4	4	4	4	5	4	4	4	1	いいと思うが、負担が偏らないようにしてほしい	I think it's a good idea, but please don't unbalance the burden.
19	4	3	2	3	5	4	3	3	3	3	3	3	5	5	4	3	5	5	5	4	3	5	5	5	3	5	2	どこで処分するにせよ、除去土壌等の成分や環境への影響などについて、公にこの30年でマスコミなどで根気よく説明すべき	Regardless of where the waste will be disposed of, the components of the removed soil and its impact on the environment should be publicly and patiently explained in the media for 30 years.
17	1	1	1	3	3	3	3	3	3	3	2	3	4	4	3	3	3	4	4	3	3	3	3	3	3	3	2
18	4	2	1	3	3	3	3	3	3	3	4	3	4	4	4	4	4	4	4	4	4	4	4	4	4	4	3
17	3	1	1	2	3	3	3	3	3	3	3	3	3	3	3	3	3	3	3	3	3	3	3	3	3	3	3
4	5	4	3	2	5	5	4	3	4	4	2	2	4	4	1	2	2	3	4	4	3	3	4	4	2	3	1	必要な対処ができた上なら妥当。現在のような、なかったかのように放置して時間に任せたままなら容認されない	It is reasonable if the necessary measures have been taken. It is unacceptable if it is left as if it never happened and left to time, as it is now.
8	3	3	3	3	3	3	3	3	3	3	3	3	3	3	3	3	3	3	3	3	3	3	3	3	3	3	3
17	3	1	1	1	5	5	5	5	5	5	5	5	2	2	4	2	4	4	3	3	4	4	4	3	3	3	4	福島県内で処理して欲しい	I want it to be handled within Fukushima Prefecture.
17	3	3	2	3	5	5	5	5	5	4	5	5	4	4	4	4	4	4	4	4	4	4	4	4	4	4	4	分からない	I don't know.
9	4	3	2	4	4	4	4	4	4	4	4	4	4	4	4	4	4	4	4	4	4	4	4	4	4	4	4
8	5	2	2	3	2	2	2	2	2	2	2	2	5	5	5	5	5	5	5	5	5	5	5	5	5	5	5
16	2	2	2	3	3	3	3	3	3	3	3	3	2	3	3	3	3	3	3	3	3	2	3	3	2	3	3
12	3	3	1	2	4	4	3	4	2	4	2	2	4	4	4	4	5	4	4	4	3	3	4	4	2	4	4	福島県外にした理由の説明がないと、理解されにくいのではないか。	Without an explanation of why the waste is being disposed of outside Fukushima Prefecture, it may be difficult to understand.
9	4	3	2	3	3	4	3	2	3	3	2	2	4	4	1	3	4	4	4	4	3	5	4	5	5	4	5	どう処分するのか、詳細をつまびらかにするべき。	The details of how the waste will be disposed of should be clarified.
6	1	1	1	1	5	5	5	5	4	4	5	4	5	4	3	2	1	2	3	4	3	2	4	3	1	4	2
11	3	2	2	3	3	3	3	3	3	3	3	3	2	2	2	2	3	2	2	3	3	3	3	3	3	3	3
7	4	4	3	4	3	4	4	5	4	5	3	3	5	4	1	1	4	4	4	4	3	5	5	2	2	5	2	福島県外で処分すること自体は賛成だが、場所を決めるのは困難を極めると思う。	I agree with the idea of disposing of the waste outside of Fukushima Prefecture, but I think it will be extremely difficult to decide on the location.
6	4	2	2	4	5	5	5	5	5	5	5	5	3	5	3	4	3	5	5	4	5	4	5	3	4	4	3
5	4	3	1	4	3	4	3	4	4	4	2	1	4	4	3	3	4	4	4	4	3	4	4	4	4	4	3
10	3	3	3	4	3	3	3	4	3	3	3	3	3	3	3	3	4	4	3	3	3	4	3	4	3	3	3
12	3	3	3	2	4	4	4	4	4	4	5	5	3	2	1	1	1	3	2	1	1	2	2	3	1	3	1
13	5	4	3	2	5	5	5	5	5	5	5	5	4	4	3	4	4	4	5	4	4	4	5	4	5	5	4
17	3	1	1	3	4	4	4	4	3	3	3	3	3	3	3	3	3	3	3	4	3	4	4	3	3	3	3
14	1	4	3	4	5	5	5	5	5	5	3	3	4	4	3	4	4	4	4	4	3	4	4	4	4	4	4	決定事項なのでしかたがない	It's a decision, so we have no choice.
12	3	3	1	1	4	4	4	4	4	5	4	3	3	2	2	1	4	5	5	4	3	5	3	3	5	4	2
4	4	2	2	3	3	3	2	2	2	2	1	1	5	3	2	2	4	5	5	3	3	4	4	4	3	4	3	やむを得ないとは思うが、とにかく利権が絡まないようにしてほしい	I think it's unavoidable, but anyway, I hope it won't involve any interest.
12	1	1	1	2	3	3	1	2	3	4	3	4	2	3	4	2	3	4	3	1	2	3	3	2	3	3	3
8	5	3	3	3	5	5	5	5	3	3	3	3	5	5	3	3	5	4	5	4	3	4	4	4	4	4	2	本心をいえば、自分の住む地域での受け入れは避けたいというのは、誰もの本音だと思いますが、では、それを福島県だけに背負わせるのはどうかとも思います。受け入れた地域は、今まで、福島県の原発地域の人たちが受けてきた恩恵（いろいろ恩恵があったと聞いてます）を、少なくとも、受け入れ地域に間、同じように恩恵を、要はお金です、、の配布？支援？をしてほしいと思います	I think that everyone really wants to avoid accepting the project in their own area, but I also think that we should not put the burden of accepting the project on Fukushima Prefecture alone. The host area should at least give the same benefits (I heard there were various benefits) to the host area that the people in the nuclear power plant area of Fukushima Prefecture have received up to now, in…
3	5	4	4	4	3	3	3	3	3	3	3	3	3	3	3	3	3	3	3	3	3	3	3	3	3	3	3	賛成	I agree.
5	4	3	3	3	4	4	2	2	2	2	2	2	4	4	4	2	4	4	5	4	3	4	5	4	4	4	3	当然のことだと思う	I think it's obvious.
10	3	3	3	3	4	4	4	4	4	4	3	3	4	5	5	5	5	5	5	3	4	4	4	3	3	4	2	仕方がない	There is no other way
12	5	3	3	2	4	4	3	2	4	3	3	3	3	4	3	3	3	3	3	3	3	4	3	3	4	3	3
14	5	3	2	3	3	4	3	2	2	2	3	3	5	4	3	2	3	4	4	4	3	4	4	5	3	4	2	最終処分の場所は、原発作成の前に決めておくべきで、決まっていない間は原発を作るべきではない	The final disposal site should be decided before the creation of a nuclear power plant, and while it has not been decided, a nuclear power plant should not be built
9	5	4	4	2	5	5	5	5	5	5	3	3	5	5	3	3	5	5	5	5	3	5	5	5	5	5	3	東京電力が費用を全部負担して、福島県内の事実上帰還不可能な土地を買い取って最終処分するか、全国の原発敷地にその施設で出た核のゴミとともに公平に最終処分する。	TEPCO should pay all the costs and buy up virtually unreturnable land in Fukushima prefecture for the final disposal, or the final disposal should be done fairly at nuclear power plant sites nationwide along with the nuclear waste from those facilities.
16	3	1	1	3	4	4	4	4	4	4	4	3	4	4	4	4	4	4	4	4	3	3	3	4	4	4	3
10	4	3	3	3	3	3	3	3	3	3	3	3	5	5	4	4	5	5	5	4	4	4	5	4	5	5	5
4	3	3	2	2	3	3	3	3	3	3	3	3	3	3	3	3	3	3	3	3	3	3	3	3	3	3	3
10	3	3	1	3	4	4	4	4	4	5	5	5	3	3	3	3	3	3	3	3	3	3	3	3	3	3	3	何故福島県以外なのかがわからない	I don't see why it should be outside of Fukushima Prefecture.
1	1	1	2	1	5	5	5	5	5	5	5	5	3	4	5	5	5	5	5	1	5	4	1	4	4	5	5
9	5	3	3	1	5	5	5	5	5	5	5	5	5	5	1	1	5	5	5	5	1	5	5	5	3	5	1	ふざけた政策です	It is a foolproof policy.
8	5	4	4	4	3	3	3	3	3	3	3	3	3	3	3	3	3	3	3	3	3	3	3	3	3	3	3
12	4	2	2	3	4	4	4	3	3	3	3	4	3	3	3	3	4	3	3	4	3	3	3	3	4	4	3
20	5	3	3	3	5	5	5	4	3	5	4	4	5	5	2	2	3	5	5	3	2	4	5	5	2	4	1
18	3	3	2	3	3	3	3	3	3	3	3	3	3	3	3	3	3	3	3	3	3	3	3	3	3	3	3	関心がないわけではないがどうしたらいいのかわからない	Not that I'm not interested, but I don't know what to do about it.
4	3	3	3	2	4	3	3	3	3	3	3	3	4	4	3	3	3	3	3	3	3	3	3	3	4	3	3	コメントできません	I can't comment.
16	2	2	1	3	4	4	4	3	3	3	2	2	5	4	3	3	3	4	4	4	2	4	4	4	4	4	2	わからない	I don't know.
18	5	3	3	1	3	4	4	4	4	5	5	5	5	5	4	5	4	5	5	2	3	4	5	4	4	4	4	国民に不安を与えないように全て真実をオープンにしてほしい	I want all the truth to be open so as not to cause anxiety to the public.
1	2	2	2	2	3	3	2	4	4	3	3	3	3	3	3	3	3	3	3	3	4	3	4	4	3	4	5
9	3	1	2	3	2	2	2	2	2	2	2	2	3	3	2	2	2	4	4	2	2	2	4	3	3	3	3
4	4	3	1	4	5	5	5	5	5	5	5	5	5	5	3	3	4	5	5	5	4	5	5	5	4	5	4	処分場をどこにするのかは簡単には決められないと思うが、極力最大限、人や自然に及ぼす影響が少ない場所を選択するしかないと思う。	I don't think it's easy to decide where to put the disposal site, but I think we have no choice but to choose a place that will have the least impact on people and nature as much as possible.
12	4	2	1	2	5	4	5	4	5	5	4	5	4	3	3	3	4	4	3	3	4	3	3	5	3	4	4	もっと早くから話し合った方が良いと思います。	I think it would be better to discuss this earlier.
6	2	1	1	3	5	5	5	4	4	4	3	4	4	4	3	4	4	4	4	4	3	4	4	4	4	4	4	詳しくないのでわからないです	I have no idea, I am not familiar with it.
18	5	4	4	1	5	5	5	5	5	5	5	5	5	5	1	1	5	5	5	5	5	5	5	5	5	5	5	事故が起きた福島県内で最終処分すべきである	Final disposal should take place in Fukushima Prefecture, where the accident occurred.
18	1	1	1	2	5	5	5	5	5	5	4	4	5	4	3	3	5	5	5	4	4	4	3	4	3	3	4
18	4	3	1	3	4	3	3	3	3	3	3	3	4	3	3	3	3	3	3	3	3	3	3	3	3	3	3
18	3	2	2	2	5	5	5	5	5	5	5	5	4	4	2	1	2	2	2	2	2	2	2	2	2	3	2
5	5	3	1	3	3	4	3	3	3	3	2	2	4	4	4	2	5	4	5	5	4	5	5	3	4	5	3	安全性についての説明、立証が重要と感じる。	I feel it is important to explain and prove safety.
18	3	2	1	3	5	5	5	4	5	5	4	4	4	4	3	3	3	5	5	5	3	4	5	3	3	4	3	よく分からない。	I am not sure.
7	2	2	2	3	4	4	4	4	4	4	4	4	5	5	4	4	4	4	4	4	4	4	4	4	4	4	4
3	3	2	1	3	3	2	4	4	3	3	3	3	4	4	2	3	3	4	4	3	2	3	3	3	3	3	2	汚染されたものがクリーンにならず、生活用水に浸透したりしないか心配になる。そもそもどのようなものがどうやって処分されるのかわからないし、手を抜いた人間などに作業をさせて、処分場以外の場所などに投棄されたりするのではないかと思ってしまう。	I am afraid that the contaminated materials will not be cleaned and will get into the water for daily use. I don't know how the contaminated materials will be disposed of in the first place, and I'm afraid that some slacker will do the work and dump the contaminated materials somewhere other than the disposal site.
15	4	3	1	3	4	4	4	4	4	4	4	4	3	4	4	2	4	4	4	3	3	4	4	4	3	4	5	どうする事も出来ないであろうからしかたないかと	I don't think there is anything we can do about it, so we have no choice.
15	3	3	1	4	1	1	1	1	1	1	1	1	4	4	4	4	4	4	3	4	4	4	4	4	4	4	4	賛成	I agree.
20	4	2	1	2	3	3	3	3	3	3	3	1	3	3	3	3	3	3	3	3	3	3	3	3	3	3	3	処分しなくてはならないのはわかりますが、何処へ、どの様にするのか、人家や費用なども気になります。場所により、人々が生活されているなら考えものだと思います	I understand that the waste has to be disposed of, but I am concerned about where it will go, how it will be disposed of, where people will live, how much it will cost, etc. If people are going to live in some places, that is a problem.
4	5	4	4	1	5	5	5	5	3	4	3	3	5	5	3	3	5	5	5	4	3	4	3	5	4	4	5	極めて判断が難しい問題であると思う	I think this is an extremely difficult issue to decide.
16	3	2	2	2	3	3	3	3	3	3	3	3	3	3	3	3	3	3	3	3	3	3	3	3	3	3	3
14	4	3	3	3	4	4	4	3	2	5	2	2	4	4	4	4	4	4	5	4	3	4	4	4	4	4	3	判断は間違ってはいないと思う	I don't think the decision is wrong.
19	4	3	1	2	4	4	4	4	3	3	3	3	4	4	3	4	4	4	4	3	3	4	4	4	4	4	4
6	3	3	2	3	5	5	5	5	5	5	5	5	5	4	4	5	5	5	5	5	3	5	5	5	5	5	5	近隣住民の健康に害が無いのかが少し心配。	I am a little concerned about whether it will be harmful to the health of nearby residents.
20	3	2	1	2	5	5	5	4	5	5	4	5	4	4	3	3	4	4	4	3	3	4	5	4	3	4	5	何処に処分するにせよ、納得いく事ではない。利権など絡んで住民への配慮が無いと思う。	Wherever the waste is disposed of, I am not convinced. I think there is no consideration for the residents due to the interests involved.
9	4	4	2	1	5	5	5	4	5	5	5	5	1	5	1	1	3	4	5	5	3	3	3	5	3	5	3	なぜ福島県内の貯蔵ではだめなのかよくわからない。	I don't understand why storage in Fukushima Prefecture is not acceptable.
8	3	3	2	3	3	3	3	3	3	3	3	3	3	3	3	3	3	3	3	3	3	3	3	3	3	3	3	わからない	I don't know.
16	3	2	1	2	4	4	4	4	4	4	4	4	3	3	3	3	3	2	2	3	3	3	3	3	3	3	3
13	3	2	2	3	4	4	4	4	4	4	4	4	3	3	3	3	3	3	3	3	3	3	3	3	3	3	3
17	4	2	1	2	4	4	4	4	4	4	4	4	4	4	3	3	4	4	4	3	3	4	4	4	3	4	3
12	3	2	1	2	4	4	4	4	4	4	4	4	3	3	3	3	3	3	3	3	3	4	4	4	3	5	1
19	4	3	3	2	5	5	5	4	3	3	3	3	4	4	3	3	3	4	4	3	4	4	4	5	3	5	3
8	4	3	1	3	3	3	3	2	2	3	2	2	5	4	4	4	4	4	4	4	3	4	4	5	4	4	3	難しい問題。1ヶ所が負担するのは良くないと思う。	It is a difficult issue, and I don't think it is good for one place to bear the burden.
10	4	3	1	3	4	4	4	4	3	3	3	3	4	4	3	3	4	4	4	4	2	3	4	4	3	3	2
8	2	2	3	4	5	5	3	5	5	5	5	5	4	4	3	2	4	4	4	3	3	4	4	4	3	4	2	福島県でそのまま処分しない意味が分からない	I don't understand the meaning of not disposing of the waste in Fukushima Prefecture as it is.
2	5	4	4	4	5	4	5	5	5	5	5	4	5	4	4	5	5	5	4	4	4	5	5	5	4	4	4
18	3	3	1	3	5	5	5	5	5	5	5	5	4	3	3	3	3	3	4	4	3	3	3	4	3	4	3
7	4	4	3	4	4	5	5	4	4	4	5	4	4	4	3	4	3	3	4	4	4	5	3	3	4	4	4	賛成です	I agree.
20	4	3	1	3	3	3	3	3	3	3	2	2	4	4	3	3	4	4	4	4	4	4	4	4	4	4	3
18	4	3	1	3	4	3	3	3	3	3	3	3	3	3	3	3	3	3	3	3	3	3	3	3	3	3	3
1	5	4	4	4	1	1	1	1	1	1	1	1	1	1	1	1	1	1	1	1	1	1	1	1	1	1	1
3	4	3	3	2	2	2	2	2	3	3	1	2	3	3	4	4	4	4	4	4	4	4	3	3	3	4	3	除去土壌等の無害性が証明されていれば、どこで最終処分しても問題ないと思う。	As long as the harmlessness of the removed soil, etc. is proven, I don't think there will be a problem no matter where the final disposal is done.
17	3	1	1	2	4	4	4	5	4	4	4	4	3	3	2	3	3	3	3	3	3	3	3	3	3	3	3
8	3	3	3	2	3	4	2	3	3	3	3	3	3	3	3	3	3	4	4	3	3	3	3	3	3	3	3	まだまだ解決しないだろうなと思いました。	I don't think it will be resolved yet.
6	5	3	1	2	5	5	5	5	5	5	4	5	5	5	3	3	3	5	5	5	4	5	5	5	3	4	3	安全性を科学的に示してほしい	I want safety to be demonstrated scientifically.
18	5	4	4	1	5	5	5	5	5	5	5	5	1	5	1	1	5	5	5	5	5	5	5	5	5	5	5	事故を起こした福島県内かその電気を一番使った東京都内で最終処分するべき	Final disposal should be in Fukushima Prefecture, where the accident occurred, or in Tokyo, where the electricity was used most.
18	1	1	1	1	3	3	3	4	3	3	4	3	3	3	3	3	3	3	3	3	4	3	3	3	3	3	3
12	1	2	1	2	3	3	3	3	3	3	3	3	3	3	3	3	3	3	3	3	3	3	3	3	3	3	3
14	3	2	2	2	4	4	4	4	4	4	4	4	4	4	3	3	3	3	3	3	3	3	3	3	3	3	3
10	2	3	3	3	4	4	3	2	2	2	2	2	4	4	2	2	5	5	4	3	2	4	5	4	3	4	5	可能なら原発は100年安全などとほざいて何の対処もしなかった安倍氏に責任を取らせたかった。	If possible, I wanted Mr. Abe, who claimed that nuclear power plants are safe for 100 years and did nothing, to take responsibility.
18	2	3	2	3	3	3	3	2	2	2	2	2	5	4	3	3	3	5	4	4	3	5	5	5	3	4	3	他府県（自分が住んでいる県を含む）でも処理を行うことに、特に反対することはありません。	I have no particular objection to disposal in other prefectures (including my own prefecture).
6	4	3	1	3	2	2	2	1	1	1	1	1	4	4	2	1	4	4	5	4	4	4	4	4	2	4	2
4	4	4	4	3	3	3	3	3	3	3	3	3	3	3	3	3	3	3	3	3	3	3	3	3	3	3	2
19	2	2	1	3	3	3	2	2	2	5	2	2	4	4	1	2	2	4	4	4	2	4	4	3	3	4	4
10	4	3	3	3	5	5	5	4	3	4	3	3	5	4	4	3	3	4	4	3	4	3	4	4	3	4	4	環境汚染にならないような対処をした上で処分してほしい	I want them to dispose of the waste in a way that doesn't cause environmental pollution.
6	2	2	2	1	5	5	5	5	5	1	5	5	4	3	3	3	3	3	3	3	3	3	3	4	3	3	3	なぜ、福島県以外にわざわざ危険を広げるのかわからない。もともと、原発がありいい思いもしてきていたのに、被害にあうと被害者ずらされても、困るかな	I don't know why they would go to the trouble of spreading the danger outside of Fukushima Prefecture. They have always had nuclear power plants and had a good time, but I don't know if I want to be made to feel like a victim when they suffer damage.
5	4	4	1	3	2	3	3	2	2	3	3	3	3	3	4	2	3	3	4	5	3	3	3	3	3	5	1	当時と現在の政権・政治が責任をもって施行すべき。	The administration and politicians then and now should be responsible for enforcing it.
20	5	2	1	3	4	4	5	3	3	3	3	4	4	4	3	4	4	4	4	4	4	4	4	4	4	4	4	特にありませんが難しい問題だと考えがまとまりません	Nothing in particular, but I can't think of a difficult problem.
4	5	3	1	3	3	3	3	3	3	3	3	3	3	3	3	2	2	2	2	3	3	2	2	2	2	2	2	福島県だけでみんなで解決しなけらばならないと思っている。他の地区でも協力するべきだ。	I believe that we must solve this problem together, not only in Fukushima Prefecture. Other prefectures should cooperate as well.
10	4	3	2	3	5	5	5	3	4	5	4	4	5	5	3	2	5	5	5	4	4	5	5	5	3	4	3
3	4	4	2	4	4	3	3	4	3	3	3	3	4	4	5	4	4	3	3	4	4	4	3	4	3	3	2	特に何も問題は無いと思える。	I don't see any particular problem.
20	4	4	3	4	4	4	4	4	4	4	2	3	5	5	5	5	5	5	5	3	3	2	2	4	4	4	3
7	2	1	1	3	4	3	3	4	2	3	3	3	3	3	4	3	3	2	2	4	3	2	2	2	2	2	2	よくわかりませんが、政府の決まったことしたがってやればいいかな	I'm not sure, but I think we should do it according to what the government has decided.
5	2	3	1	3	3	4	3	2	2	4	1	1	3	4	1	1	4	4	5	5	2	4	3	4	3	4	1	全自治体で分散して受け入れるべき	All municipalities should share in the acceptance of the project.
16	1	1	1	2	2	2	2	2	2	2	2	2	3	3	1	1	3	3	3	3	3	3	3	3	3	3	3
9	4	3	2	3	3	3	3	3	3	3	3	3	2	2	2	2	4	4	4	2	3	2	2	4	3	4	4	誰めが、自分達の地域には関係ないと思い、かかわりたくないとおもっている！それだけリスクが高いと思っているから！誰もが納得できる方法で対応すべき！	Everyone thinks it has nothing to do with their community and they don't want to get involved! That's how risky they think it is! We should deal with it in a way that everyone can understand!
17	5	4	4	1	5	5	5	5	5	5	5	5	1	5	1	1	5	5	5	5	5	5	5	5	5	5	5	事故が起きた福島県内か一番利便を受けた東京都内で最終処分するべき	Final disposal should take place in Fukushima Prefecture, where the accident occurred, or in Tokyo, the area most affected by the accident.
14	2	2	1	2	2	3	2	4	3	3	2	3	2	3	3	2	2	3	3	4	2	3	3	2	3	3	4	致し方ない	There is no other way.
18	5	3	3	2	5	5	5	3	3	3	3	1	5	5	5	5	4	5	5	5	5	5	3	5	3	3	1
15	4	3	3	2	5	5	4	5	4	4	3	3	4	4	4	4	3	4	4	3	4	4	3	4	4	4	4	他の方法も議論、検討して欲しい	I want other methods to be discussed and considered.
4	5	4	4	4	5	5	5	5	5	5	4	4	5	5	1	1	1	5	5	5	1	3	5	5	1	5	3
19	2	1	1	1	5	5	5	5	5	5	5	5	5	4	3	3	3	4	4	3	3	4	4	4	3	4	3	安全が保障されるまで県外に持ちだすべきではない。	They should not remove the waste from the prefecture until safety is guaranteed.
15	5	4	3	3	4	4	3	4	4	4	2	2	5	4	4	3	4	4	4	5	5	4	3	3	3	2	2	いろいろと課題は有ると思われるが、県外の最終処分地の住民や処分地以外の人たちに納得のできる説明が必要	There are many issues to be addressed, but we need an explanation that is convincing to the residents of the final disposal site outside of the prefecture and to people outside of the disposal site.
16	5	4	4	3	3	3	3	3	3	3	2	2	3	3	3	3	3	3	3	3	3	3	3	3	3	3	3
3	5	3	2	4	3	3	3	2	2	5	1	1	4	5	2	1	3	4	5	3	2	4	5	5	2	4	1	そもそも原発は福島県外の電力をまかなっていたのだから、その責任として県外のわれわれも協力する必要がある。とはいえ、処分自体も利権がからんでいそうで、はいそうですか、と納得できるかといえば違う。政治家や政府、自治体、企業などがどう関わって処分地が決定されたのか明らかにすべきで、五輪のようにすべておわってから、逮捕者が出たりしても、困るのだ。犯罪行為があったとしても処分が始まっていたら、変更できないというかしないだろうし。	The nuclear power plant supplied electricity outside Fukushima Prefecture, so we outside the prefecture must cooperate as part of our responsibility. However, the disposal itself seems to involve interests, and it is difficult to say whether I can agree with that. It is important to clarify the involvement of politicians, the government, local governments, and corporations in determining the disp…
5	1	3	2	1	3	3	3	3	3	3	3	3	3	3	3	3	3	3	3	3	3	3	3	3	3	3	3	県外から出す必要無い	No need to get them out of the prefecture.
20	4	3	3	3	5	5	5	3	3	5	3	3	4	4	4	3	5	5	5	4	3	4	5	5	3	4	4	この国の國民である以上、どこかで最終処分をしなくてはならないが、それに対しての真実を國民が理解できるようにきちんと説明してほしい。	As citizens of this country, we must have a final disposal somewhere, but please explain the truth about it properly so that the people of Japan can understand it.
17	3	3	3	3	3	3	3	3	3	3	3	3	3	3	3	3	3	3	3	3	3	3	3	3	3	3	3
12	1	2	2	2	2	3	2	4	3	2	4	2	3	4	3	3	4	2	2	3	1	2	2	4	2	2	3
3	3	2	2	3	4	4	4	4	4	3	3	3	4	5	3	3	4	3	4	4	3	3	4	4	4	4	4	日本で起きたので日本全国で力を合わせるべきだと思った	Since it happened in Japan, I thought all of Japan should join forces.
7	5	4	4	4	3	3	3	3	3	3	3	3	3	3	3	3	3	3	3	3	3	3	3	3	3	3	3
14	2	1	1	3	3	3	3	3	3	3	3	3	2	3	2	2	3	2	3	3	2	2	3	2	3	2	2
8	4	3	1	3	4	4	4	3	3	3	2	2	4	4	3	3	3	4	4	4	4	4	5	5	3	3	3	最終処分地まで運ぶ際に、経路になった地域に影響が及ばないのかがとても気になりました。	I am very concerned about whether the areas along the route will be affected when the waste is transported to the disposal site.
16	4	3	1	2	5	4	5	5	4	5	4	5	4	4	4	5	5	5	5	4	5	4	5	5	5	4	4	でもどこかに処分するしかないけど、選ばれた県からは反対意見が出る	But we have to dispose of it somewhere, but there will be opposition from the selected prefectures.
13	4	2	1	2	4	4	3	4	3	4	4	3	4	3	4	3	2	4	3	3	4	3	3	3	3	2	4	県外に持っていくことはどの土地でも容認されないと思う	I don't think taking it outside of the prefecture would be acceptable on any land.
9	4	3	3	3	4	4	4	2	5	4	4	4	5	4	3	5	4	4	4	4	2	5	5	5	4	4	2	個人所有の無人島を買い取ってそこに処分は出来ないのか？	Can't we buy a privately owned uninhabited island and dispose of it there?
4	4	3	1	2	3	3	3	3	3	3	3	3	3	3	3	3	3	3	3	3	3	3	3	3	3	3	3
18	1	1	1	2	2	1	1	2	2	2	2	2	2	2	2	2	2	1	2	2	2	2	2	2	2	2	1	よなきわからない	I am not sure.
8	3	3	1	2	4	4	4	5	5	5	3	3	2	3	2	2	3	4	3	3	2	3	4	4	3	3	2
17	4	2	1	4	2	2	2	1	2	2	2	2	4	4	3	3	3	3	4	4	3	4	5	4	3	4	3	専門家が関わって、しっかりと安全が確保されているならば、県外処分は賛成です。そもそも、原発を進めてきたのは国と電力会社です。原発が安全だと言ってCMもいっぱい流してましたよね。進めてきた人達がいる敷地内で処分すればいいと思います。国会議事堂や電力会社の敷地内とか。しっかりと安全が確保されているなら、国会の敷地内に埋めても問題ないでしょう。それを嫌がるのであれば、どこの都道府県も受け入れ難いものではないですか。	If experts are involved and safety is firmly guaranteed, I agree that the waste should be disposed of outside the prefecture. In the first place, it was the government and the power companies that promoted nuclear power plants. They ran a lot of commercials saying that nuclear power plants were safe, weren't they? I think it would be better to dispose of the waste inside the buildings of the peop…
13	2	3	1	3	3	4	4	3	2	3	3	3	4	3	3	3	4	4	3	3	4	3	2	3	3	3	2
17	5	3	2	3	5	5	5	3	3	3	3	3	5	5	3	3	4	5	5	4	4	4	5	5	4	4	3
9	4	4	3	2	5	5	5	5	5	5	5	5	2	4	1	1	3	3	5	2	4	4	5	4	3	5	3	東京ではやってほしくない	I don't want it done in Tokyo.
20	3	3	1	3	4	4	4	4	4	4	4	4	4	4	4	3	4	4	5	4	4	4	4	4	3	4	3	わからない	I don't know.
3	2	3	1	3	3	3	3	3	2	4	2	2	4	4	3	3	4	4	4	4	3	4	4	4	4	4	2
12	3	2	2	2	4	4	4	4	4	4	5	5	5	5	4	3	5	3	4	4	4	5	5	3	4	4	3	犠牲者だと思う。それに伴い買い物する場所で福島は選ばない。国が小泉が悪い。それに尽きるが、こちらも同情しかできない。国が福島に多目に賄賂や支援金を渡すしか解決はない。バラマキや増税岸田内閣には無理な事だろうけどな。	I think they are victims. I would not choose Fukushima as a place to shop. The country and Koizumi are to blame. That's all I can say, but I can only sympathize with them. The only solution is for the government to give Fukushima more bribes and aid money. I guess that's impossible for the Kishida cabinet with its graft and tax hikes.
15	4	3	1	3	4	4	4	4	3	5	3	3	2	2	2	2	3	4	4	4	4	2	4	3	2	3	4	結局放射能をコントロールできないのだから、原発を全てなくす条件で全国で全ての汚染土壌の処分を受け持つようにすればいい。	After all, they can't control radiation, so they can make the whole country take care of the disposal of all contaminated soil on the condition that all nuclear power plants are eliminated.
17	1	2	1	2	2	2	3	2	4	2	3	1	2	2	3	2	3	3	3	2	3	2	2	3	2	3	3	本当にできるか微妙	I don't know if it can really be done.
18	5	1	1	3	5	5	5	5	3	3	3	3	5	5	5	4	4	4	4	4	5	4	4	4	4	4	4	難しい問題だと思います	I think it's a difficult problem.
20	3	2	1	3	4	4	4	3	3	3	3	3	4	4	3	4	4	4	4	4	4	4	4	4	3	4	3	よくわかりません。	I am not sure.
18	3	2	2	2	3	4	3	3	3	3	3	3	3	3	2	3	3	3	3	3	3	3	3	3	3	3	3
17	5	3	2	3	4	4	4	4	4	4	4	4	4	5	1	1	5	3	5	5	2	4	4	5	3	4	3	土壌の汚染濃度や量、福島県内の汚染地区の見透し、受け入れ側のキャパ、運搬、処分後の維持費など、バランス良く考えないとこれまた、無駄なエネルギーコストを原発＆市民のお金で補うことになるのですが、無駄な動きこそ利権の源なのであまり期待できない。放射能は落とし物なので、落とし主(東電関係者)にお返しすべきという見方もあります。民間の太陽光発電など季節によって電気は有り余ってるのに、電気料金を上げたり、不思議な事がまかり通っています。国というものは実態がないので、結局市民が負担せざるを得ないのかと思います。	The concentration and amount of soil contamination, the prospect of contaminated areas in Fukushima Prefecture, the capacity of the receiving side, transportation, maintenance costs after disposal, etc. If we don't think about it in a balanced way, this will also mean making up for wasted energy costs with nuclear power & citizens' money, but I don't expect much since wasted movement is the sourc…
10	2	2	1	2	3	3	3	4	3	3	3	4	3	3	3	3	3	4	4	2	3	3	2	3	3	3	3	やめてほしい	I wish it would stop.
12	3	2	1	2	4	3	3	3	3	3	1	2	4	4	3	3	4	4	4	4	3	4	4	4	3	4	5
15	3	3	2	3	4	4	4	3	1	4	1	1	5	5	5	4	4	4	5	4	4	4	2	5	3	4	4	目標は目標だが、実際はその期限で達成されるとは思わない。	A goal is a goal, but I don't think it will actually be achieved by that deadline.
12	4	4	3	3	3	3	4	3	3	3	2	3	4	4	3	4	4	4	3	5	4	3	3	4	4	5	2	福島に原発があり、汚染土壌があるのは事実だが、福島原発で発電した電力を使用していたのは関東一円の人間なので、福島以外の人たちも最終処分に関与するべきであるとかんがえています。	It is true that there is a nuclear power plant in Fukushima and that there is contaminated soil, but people outside of Fukushima should be involved in the final disposal because people in the Kanto area have been using the electricity generated by the Fukushima plant.
12	2	3	1	3	3	3	4	3	3	3	4	4	4	3	2	3	4	3	4	3	2	3	4	3	3	3	2
3	4	3	3	3	4	3	4	3	3	3	2	2	5	5	1	1	1	4	5	1	1	1	1	5	1	4	1
15	4	2	3	3	3	3	3	4	3	4	3	3	4	4	3	3	3	4	4	3	3	3	3	3	3	3	3
12	2	3	3	3	3	4	3	4	3	3	3	3	3	3	3	3	2	3	4	3	3	3	5	3	3	3	3	どこかに処分をしないといけないのでしょうがないと思う	I think it is inevitable because it has to be disposed of somewhere.
5	5	4	3	4	3	3	3	3	3	4	2	2	4	4	3	3	4	4	4	3	3	4	4	4	3	4	4
16	1	1	1	1	4	4	3	3	4	4	3	3	3	4	3	2	3	2	2	2	3	2	2	2	3	2	2
3	5	3	3	2	5	5	5	4	1	1	4	1	3	4	5	3	2	4	1	3	5	1	1	1	1	3	3	適した国有地に指定すべき。自然保護は犠牲にでも。	It should be designated as suitable national land. Nature conservation can be sacrificed.
20	2	1	1	3	3	3	3	3	3	3	3	3	3	3	3	3	3	3	3	3	3	3	3	3	3	3	3
20	3	3	3	2	5	5	5	5	5	5	5	5	5	5	5	4	5	5	5	4	5	5	5	5	5	5	5
1	2	3	1	3	4	4	4	2	2	4	2	2	2	4	1	1	4	3	3	2	2	3	3	3	1	3	1
14	5	4	3	4	5	5	5	5	5	5	3	3	4	3	2	2	4	4	3	2	3	3	3	4	2	3	3	賛成である。	I agree.
20	3	2	2	3	4	4	4	4	4	4	3	3	4	4	4	4	4	4	3	4	4	4	4	4	4	5	5
15	4	3	1	3	4	4	4	3	3	4	2	2	4	4	4	2	4	4	4	4	3	4	5	3	4	5	2	除染の程度によると思う。	I think it depends on the degree of decontamination.
16	3	1	1	3	4	4	3	3	4	3	3	3	4	4	3	3	3	3	3	3	3	3	3	3	3	3	3
14	4	3	2	3	5	5	4	3	3	3	3	3	4	4	3	3	4	4	4	4	4	4	4	4	4	4	4	迅速に実施すべきである	Should be carried out promptly.
13	1	3	2	2	4	4	4	4	4	4	4	4	4	4	3	4	4	4	4	4	4	4	4	4	3	4	3	関東の原発なので関東で処分すればよい	The nuclear power plant is located in Kanto, so it should be disposed of in Kanto.
12	2	2	1	3	3	3	3	3	3	3	3	3	3	3	3	3	3	3	3	3	3	3	3	3	3	2	3
10	2	3	1	1	3	3	3	4	4	4	3	3	4	4	2	2	4	4	4	4	2	4	4	4	4	4	4	福島県で処分した方がいいと思う。	I think it is better to dispose of the waste in Fukushima Prefecture.
20	3	2	2	2	4	4	4	4	4	4	3	3	4	4	3	3	4	3	4	3	3	4	4	3	3	4	3	最終処分地に住む方々に被害が出ない事を望む。	I hope that people living in the final disposal site will not be harmed.
12	3	3	1	2	5	5	5	5	4	4	4	4	3	3	3	3	3	3	3	3	3	3	3	3	3	3	3
4	4	2	3	3	4	2	3	3	2	2	2	3	4	3	3	3	3	4	3	3	4	3	3	3	3	3	3
6	4	3	1	3	3	3	3	3	3	3	3	3	3	3	3	3	3	3	3	3	3	3	3	3	3	3	3	いつかは、どこかで処分する必要があるのだろうが、受け入れ先はあるのだろうか	It will have to be disposed of somewhere, but I wonder if there is a place that will accept it.
11	2	2	1	4	2	2	2	2	1	2	1	1	4	5	4	3	5	4	4	4	4	4	4	4	4	4	4
13	2	3	1	2	5	5	5	5	5	5	5	5	4	4	2	2	4	4	4	4	4	5	4	4	4	4	2
13	4	3	2	3	4	4	4	3	3	3	3	3	5	5	4	3	5	5	5	4	5	4	4	5	4	4	4	実証実験をして、詳らかに報告して欲しい	I want them to conduct a demonstration experiment and report back in detail.
8	5	2	3	3	3	3	3	3	3	3	3	3	3	3	3	3	3	3	3	3	3	3	3	3	3	3	3	いいと思います。	I think it's good.
18	4	3	2	2	4	4	5	5	5	5	5	5	3	3	4	3	3	3	3	4	4	3	3	3	3	4	3
14	3	2	2	2	3	3	3	3	3	3	3	3	3	3	3	3	3	3	3	3	3	3	3	3	3	3	3
13	5	4	3	3	2	1	1	2	3	2	1	2	2	1	2	4	2	2	2	3	1	2	3	3	2	2	1	他にもだせばいいのにと思う	I wish they could put out something else.
9	5	3	2	3	4	5	5	3	3	5	3	3	4	5	3	2	4	5	5	4	3	4	4	5	2	3	1	詳しいことを知らないので、何とも言えないが福島以外で処分するしかないとは思う。	I don't know the details, so I can't say anything, but I think they have no choice but to dispose of it outside of Fukushima.
7	4	4	3	4	2	2	3	2	2	4	1	1	4	4	2	2	2	4	4	4	3	5	5	5	5	4	2	子どもたちやその場所に住む人達の生活に影響がないことが証明されれば、私個人は受け入れても良いと思う。賛否両論あるのは当然、しっかり説明して理解を得ることが大事。	If it is proven that there will be no impact on the lives of the children and the people living there, I personally would be willing to accept it. It is natural that there are pros and cons, and it is important to explain the situation thoroughly and gain understanding.
7	4	3	2	2	5	5	5	5	5	5	4	4	5	4	3	3	4	4	4	4	2	4	4	4	4	4	3	やはり、自分がすんでいる近くでは処分しないでほしい	I don't want them to be disposed of near where I live.
12	1	4	4	1	3	3	3	3	3	3	3	3	3	3	3	3	3	3	3	3	3	3	3	3	3	3	3
4	3	3	3	4	4	4	3	3	2	3	1	1	3	3	1	1	1	5	5	3	3	2	3	1	1	2	1
3	3	2	1	4	4	4	3	1	1	3	1	1	4	5	3	1	2	4	5	4	2	4	5	5	2	4	4	これまで、電力を使用するという恩恵を受けており、何か不都合が起きた時だけ、自分の地域が割を食うのは嫌だと、主張するのはおかしいと思う。	It seems strange to claim that people have benefited from the use of electricity in the past and only when something inconvenient happens, people don't want their community to take the brunt.
6	1	1	1	1	1	3	4	4	3	4	3	4	2	3	2	4	3	4	3	4	2	2	3	2	3	3	3
18	3	2	2	3	4	4	4	4	4	5	3	3	4	4	3	3	4	4	4	4	4	5	5	4	4	5	5
9	4	2	3	2	4	4	4	3	3	3	3	3	4	4	3	4	4	4	4	4	3	5	5	3	3	4	1	どうすればよいのか判断が難しい	It's hard to decide what to do.
8	4	3	3	3	3	4	3	2	1	1	2	1	2	1	1	1	2	3	2	1	1	1	3	2	2	3	4	国の問題として考えてみんなで解決策を見つける方がいいと思います	I think it would be better to think of it as a national problem and find a solution together
14	1	1	1	2	3	3	3	3	3	3	3	3	3	3	3	3	3	3	3	3	3	3	3	3	3	3	3
15	5	4	4	4	5	5	5	5	5	5	5	5	5	5	4	5	5	5	5	4	4	5	5	5	5	5	5
19	4	3	2	3	3	3	3	3	3	3	3	3	3	3	3	3	3	3	3	3	3	3	3	3	3	3	2
11	5	4	4	4	4	4	4	3	3	3	3	3	4	4	4	5	5	5	4	5	5	5	4	5	5	5	5
1	2	3	1	3	5	5	5	2	2	3	3	3	4	4	1	3	4	4	4	3	3	5	5	5	4	5	5	福島県外で処分しても問題ないのかを科学的にわかりやすく教えて欲しい	I want them to tell me in an easy-to-understand scientific way whether it is okay to dispose of the waste outside Fukushima Prefecture.
12	4	2	1	3	4	4	5	5	5	4	4	4	4	5	4	4	4	5	4	4	4	4	3	4	3	3	1	どこかに処分しなければならないので、致し方ないと思う。	I think it is inevitable because it has to be disposed of somewhere.
19	4	2	1	2	3	3	3	3	3	3	3	3	3	3	3	3	3	3	3	3	2	3	3	3	3	3	2
12	5	2	2	4	3	3	3	3	3	3	3	3	3	3	3	3	3	3	3	3	3	3	3	3	3	3	3
15	3	4	3	3	1	1	1	1	1	1	1	1	3	3	3	3	3	3	3	3	3	2	3	3	3	2	3	いいと思う	I think it's good.
16	4	3	3	3	4	4	3	3	4	2	3	3	2	2	2	2	2	4	3	2	3	3	2	2	3	4	3
2	3	2	1	3	4	4	4	5	4	4	2	2	2	4	1	2	1	1	2	1	1	3	3	4	2	4	1	やらなければいけないことなら仕方がないと思う。場所についても相応のメリットがあれば選ばれても良いと思う。	If it has to be done, I think it's inevitable. I think it would be good if my place is chosen if there is a reasonable merit.
9	3	3	1	2	4	4	4	3	3	3	3	3	3	3	3	3	3	3	3	3	3	3	3	3	3	3	3	よくわからない	I am not sure.
10	4	3	2	2	4	4	4	3	3	3	3	3	3	4	4	4	3	4	4	3	3	3	3	4	4	4	3
19	4	3	3	3	4	4	4	4	3	4	3	3	5	4	2	2	4	4	4	2	4	4	4	4	4	4	4	福島県外で最終処分することには反対では無いが安全性ついては慎重に確認して欲しい。	I am not against disposal outside Fukushima Prefecture, but I would like to see careful confirmation of safety.
14	3	3	1	3	2	3	3	3	2	3	2	2	4	4	3	3	4	3	4	4	4	4	5	4	4	4	3
5	3	2	1	3	4	4	3	4	3	3	3	3	4	3	2	2	3	4	4	4	3	4	4	4	2	3	2	安全性が確認できれば問題ないと思う	If safety is confirmed, I don't think there will be a problem.
10	5	3	1	2	2	2	2	2	2	2	2	2	4	4	3	2	2	2	2	2	3	4	2	2	2	2	3
17	1	2	1	3	4	4	4	4	4	4	4	4	3	4	3	4	4	3	3	4	4	4	3	3	3	3	3
3	3	2	2	3	2	2	2	2	3	3	3	3	3	3	3	3	3	3	2	3	3	3	3	2	2	2	3
9	4	2	1	3	4	4	4	4	4	4	3	3	5	5	4	3	5	5	5	3	3	4	5	5	3	5	5	明確な意見ではないが、福島県の方々が大変ご苦労された事は間違いないので、他の地域への処分は当然だと思う	I don't have a clear opinion, but I have no doubt that the people of Fukushima have gone through a great deal of hardship, so I think it is only natural to dispose of the waste in other areas.
18	3	2	2	3	3	3	3	3	3	3	3	3	3	3	3	3	3	3	3	3	3	3	3	3	3	3	3
1	3	4	3	3	2	2	2	2	2	4	1	1	3	3	3	3	3	3	3	3	3	3	3	3	4	3	3	各地で分担していくべき	Each region should share the responsibility
10	4	3	3	3	4	4	4	4	4	4	3	4	3	4	4	4	4	4	4	4	4	4	4	4	4	4	3
3	4	3	1	4	3	3	4	2	2	3	1	1	4	4	4	4	4	4	4	4	4	4	4	4	4	4	3
12	4	3	2	3	4	5	4	5	5	5	5	4	4	5	5	4	5	5	5	4	5	5	5	5	4	5	4
18	4	3	1	3	4	4	4	4	4	3	3	3	3	3	3	3	3	3	3	3	3	3	3	3	3	3	3
13	1	2	1	2	5	5	5	5	5	5	5	5	5	3	4	5	4	5	5	5	4	5	5	5	4	5	3	様子を見たいと思います。	I would like to see how it goes.
13	2	3	3	2	4	5	4	5	4	4	4	4	3	3	2	2	2	4	4	5	4	4	2	2	3	3	3	仕方のないことだが、やはり自分の周辺で起こることには嫌悪感をもってしまう	It is inevitable, but I am still disgusted by what is happening around me.
13	4	3	1	1	4	4	4	4	4	4	4	4	4	4	2	2	4	4	4	4	4	4	4	4	3	4	4	なぜ福島県外に広げる必要があるのか？リスク地域は小さい方がよいのに理解できない。	Why is it necessary to expand outside Fukushima Prefecture? The risk areas need to be smaller, but I don't understand why not.
6	4	1	1	2	4	3	4	4	4	4	4	4	4	4	4	2	2	2	3	4	2	3	4	3	4	4	2	福島以外の県が賛成するかどうかだと思う	I think it's whether or not the prefectures outside of Fukushima would agree.
4	5	4	3	4	2	2	2	2	2	2	2	2	4	4	5	4	4	4	4	3	4	4	4	4	4	4	4
9	5	3	1	3	5	5	5	5	5	5	5	5	5	5	4	2	5	5	5	5	4	5	5	5	3	5	5
5	3	3	2	3	3	3	3	3	3	3	3	3	3	3	3	3	3	3	3	3	3	3	3	3	3	4	3
12	3	2	2	3	5	5	5	5	4	4	4	4	4	4	4	3	3	4	4	5	4	4	4	4	4	4	4
19	4	3	2	3	3	3	3	3	3	3	3	3	4	2	2	2	2	2	2	4	3	4	4	2	2	2	4	難しい問題だが、福島だけでは無理だと思うから協力するしかないと思う	It's a difficult issue, but I don't think Fukushima alone can do it, so I think we have to cooperate.
14	4	2	1	3	4	4	4	5	4	4	3	2	4	4	4	4	4	4	4	4	4	4	5	4	4	4	5	運搬にかかる費用なども考慮しなければならない。	We also have to consider the cost of transportation, etc.
1	4	2	1	3	4	4	4	4	3	3	2	2	4	4	2	2	2	4	4	4	3	4	3	4	4	4	3	政策そのものについてはほぼ賛成である。処分する場所に関しては県の面積に対する比率の割合が同じようにし、すべての県に平等にするのが1つの案として提案する	I am mostly in favor of the policy itself. As for where to dispose of the waste, one idea is to make the ratio of the area to the area of the prefecture the same, and make it equal for all prefectures.
4	2	3	3	3	3	3	3	3	3	3	3	3	3	3	3	3	3	3	3	3	3	3	3	3	3	3	3
10	5	3	3	4	4	4	3	1	1	3	1	1	4	4	3	2	4	4	5	4	3	4	5	4	3	4	3	良いと思う	I think it's good.
18	2	1	1	3	4	4	4	3	3	3	3	3	3	3	3	3	3	3	3	3	3	3	3	3	3	3	3
6	2	3	2	3	2	2	2	2	1	2	2	2	4	4	4	2	4	4	4	3	3	4	4	4	4	4	3
6	3	4	1	3	5	5	5	4	3	3	3	3	5	5	2	3	5	4	5	3	3	5	4	5	3	4	5
12	4	3	3	3	4	4	3	4	3	3	3	3	3	3	3	3	3	3	3	3	3	3	3	3	3	3	3
3	4	4	3	3	1	2	1	1	1	1	1	1	4	4	3	2	3	5	5	4	4	4	1	2	4	5	1	賛成です。福島県にだけ負担を強いるのではなく、日本全体としてこの問題について考える必要があると思います。	I agree. I think Japan as a whole needs to think about this issue instead of putting the burden on Fukushima Prefecture alone.
18	4	2	1	2	5	5	5	4	4	4	3	2	5	3	2	2	3	3	4	5	3	4	5	4	2	3	5
20	5	3	3	3	3	3	3	3	2	2	3	3	5	5	3	2	2	4	4	1	1	4	3	5	2	4	1	放射能など人体に影響がないという科学的なテータのもと実施してほしい。	I would like to see it based on scientific data that radiation and other substances have no effect on the human body.
7	3	2	1	3	5	5	5	3	4	4	3	3	4	5	2	3	5	4	4	4	4	4	4	4	3	4	1
5	1	1	1	2	3	3	3	3	3	3	3	3	3	3	3	3	4	3	3	3	3	3	3	3	3	3	3
12	1	2	2	4	3	3	3	3	3	3	3	3	3	3	3	3	3	3	3	3	3	3	3	3	3	3	3
16	3	2	1	2	3	3	3	3	3	3	3	3	3	3	3	3	3	3	3	3	3	3	3	3	3	3	3
17	4	2	2	3	4	4	4	3	3	4	3	3	5	4	4	2	4	4	4	3	2	2	5	4	2	3	3	福島県ばかり負担をかぶるのは、、というのは分かります。	I understand that it is not good to put the burden on Fukushima Prefecture alone.
7	4	3	1	3	4	4	3	3	3	4	3	3	4	4	3	3	5	5	5	3	3	5	5	5	5	5	3
16	5	4	4	4	5	4	4	5	5	4	3	5	4	5	5	5	4	4	5	5	5	4	4	5	5	5	5
16	2	1	1	3	4	4	3	4	3	3	3	3	3	3	3	3	3	3	3	3	3	3	3	3	3	3	3
14	4	2	2	4	4	4	3	4	5	4	4	4	4	3	4	4	4	4	3	4	4	4	3	4	3	3	3
8	3	3	1	3	4	4	4	3	3	3	3	3	4	4	3	2	3	4	4	4	2	5	4	5	4	5	5
3	5	4	2	4	5	4	4	5	4	3	3	3	3	3	5	3	4	3	4	5	3	3	3	3	3	3	1	東京電力に関する事なので関東圏で受け入れるべきではなかろうか	Since this is a matter related to TEPCO, shouldn't the Kanto region accept it?
6	4	1	1	2	3	3	3	4	4	4	3	3	5	5	1	3	3	5	5	4	1	5	5	5	5	5	1
11	2	2	1	2	3	3	3	3	3	3	2	3	3	4	3	3	3	3	2	2	3	3	3	3	3	3	3
12	5	3	3	3	3	4	4	4	3	3	2	3	3	4	4	3	4	5	5	4	3	4	4	3	3	3	3
20	5	3	2	2	4	4	4	4	4	4	4	4	3	3	3	3	3	3	3	3	3	3	3	3	3	3	3	残念ながらこれといった方策がありません	Unfortunately, there is no such measure.
7	3	2	1	3	4	4	4	4	3	3	2	3	4	4	3	3	4	4	4	4	4	4	4	4	4	4	4	福島県外に輸送する際に事故等で汚染の危険がないのか気になる	I am concerned whether there is a risk of contamination due to accidents, etc., if it is transported outside Fukushima Prefecture.
18	2	2	1	2	2	3	3	4	3	3	3	3	4	4	3	3	3	4	3	3	4	3	3	3	3	4	4
6	1	3	1	1	3	3	3	3	3	3	3	3	3	3	3	3	3	3	3	3	3	3	3	3	3	3	3
9	1	1	1	1	1	1	1	1	1	1	1	1	1	1	1	1	1	1	1	1	1	1	1	1	1	1	1
12	3	1	1	2	5	5	5	5	5	5	3	3	4	4	4	4	4	4	4	4	4	4	4	4	4	4	4	安全に配慮して実施してほしい。	I hope that the project will be carried out in consideration of safety.
20	4	3	2	2	4	4	4	3	4	3	3	3	3	3	2	3	4	4	4	4	3	4	4	4	4	4	3	福島県内で処分すべきだと思う	I think the waste should be disposed of in Fukushima Prefecture.
14	4	3	2	3	3	4	3	3	3	4	3	3	3	3	4	3	3	3	3	4	3	3	4	4	4	3	4	意見はいろいろあるかと思うが一定やむを得ない	I know there are many opinions, but I think it is unavoidable.
11	3	2	2	3	1	4	1	4	3	4	1	1	5	5	3	3	4	4	5	5	3	4	5	5	4	5	3
9	4	4	1	4	4	4	4	4	5	5	3	3	5	5	3	2	3	5	5	3	3	4	5	5	2	4	5	福島の人にこれ以上の苦痛を与えることはできないので他の地域で受けるのは賛同する。でも受け入れるためには確実に保管が出来て、健康や土壌、将来の子どもたちに影響ができないような施設は絶対に必要である。	I agree that the people of Fukushima should not be subjected to further suffering, so I agree that it should be disposed of in other areas. But in order to accept it, it is absolutely necessary to have a facility where it can be safely stored and where health, soil, and future children will not be affected.
3	3	1	1	3	3	3	3	2	3	3	4	3	3	3	3	3	3	4	3	2	3	4	3	3	3	3	3
14	3	2	2	3	3	3	3	4	4	4	2	2	3	3	3	3	4	4	4	4	3	3	3	3	4	3	3
17	3	2	1	3	4	4	4	3	3	3	3	3	4	3	4	3	4	4	4	4	4	4	4	4	4	4	4
20	3	3	1	3	1	1	1	1	4	1	4	4	3	3	3	4	4	4	4	3	4	3	4	4	3	3	3
14	5	2	2	3	5	5	4	4	4	4	4	4	3	4	4	4	4	3	3	3	3	3	3	3	4	3	3
16	1	1	1	3	4	4	3	3	4	3	3	3	4	4	3	3	3	3	3	3	3	3	3	3	3	3	3
8	4	4	3	3	4	4	4	3	3	5	2	2	2	4	2	1	2	4	5	2	1	2	1	5	1	4	2	誰にも被害者ヅラをさせずに痛み分けをするという意味では公平だと思う。	I think it is fair in the sense of sharing the pain without making anyone the victim.
2	5	3	4	3	3	4	4	2	3	4	4	2	3	3	4	4	3	3	3	2	4	2	3	3	2	3	3
6	2	2	2	2	3	3	3	3	3	3	3	3	3	3	3	3	3	3	3	3	3	3	3	3	3	3	2
18	3	3	3	3	3	3	3	3	3	3	3	3	3	3	3	3	3	3	3	3	3	3	3	3	3	3	3	無い	None.
7	3	3	1	2	3	4	4	3	3	3	3	3	4	4	3	3	4	4	4	4	3	4	4	4	4	4	3
12	3	1	1	2	5	5	1	5	5	5	5	5	3	3	3	3	3	3	3	3	3	3	3	3	3	3	3	元々責任がある東電か東電関係者の周辺を最終処分場所にすれば良いのでは？	Why not just use the area around TEPCO or TEPCO officials who were originally responsible as the final disposal site?
4	4	3	3	3	4	4	5	3	4	4	3	3	4	4	3	3	4	4	4	3	4	4	4	4	3	4	4	危険性を正確に隠ぺいなく伝えること	It is necessary to communicate the dangers accurately and without concealment.
12	4	1	1	3	5	5	5	4	5	4	3	3	4	4	3	3	4	4	4	3	4	5	5	4	5	4	3	どこに捨てるかというのが非常に重要になってくると思うし捨てる地域の人にはなにかケアする必要があると思う。	I think it is very important where to dispose of the waste, and it is necessary to provide some kind of care for the people in the area where the waste will be disposed of.
1	4	1	1	4	5	3	2	3	3	1	3	3	3	4	2	3	3	3	3	3	3	3	1	2	2	3	2	放射線がまき散らさないか	Will radiation be dispersed?
13	3	3	1	3	4	4	4	4	3	4	3	3	4	4	4	4	4	4	3	4	4	4	5	4	4	5	5	よくわからない	I am not sure.
1	4	3	2	3	3	4	4	3	4	4	3	3	3	4	3	3	3	3	4	3	3	3	4	4	3	4	2
2	3	3	1	3	3	4	3	2	2	4	2	2	4	4	3	3	4	4	4	3	2	4	3	4	2	4	2	福島県外に住む我々に多少の負担がかかっても仕方ないにと思う。	I don't think it can be avoided, even if some burden is placed on those of us who live outside Fukushima Prefecture.
5	5	4	4	4	4	4	4	3	3	3	3	3	5	5	4	1	2	5	4	3	3	4	5	4	4	4	2
18	2	2	1	3	4	4	4	3	2	4	2	3	4	4	4	2	3	4	4	1	3	4	5	4	3	5	4
5	3	3	1	2	5	5	5	4	4	4	4	4	4	3	5	5	5	3	3	3	5	3	5	3	3	3	1	汚染されて使用できなくなった土地の有効活用するのがベターかなと。	I think it would be better to make effective use of the land that has been contaminated and can no longer be used.
6	3	4	2	2	2	2	2	2	2	2	2	2	4	4	3	3	3	3	4	3	3	3	3	3	3	4	2	どこかしらでは処分しなきゃいけないし、もうどうしようもない	We have to dispose of it somewhere, and there is nothing we can do about it.
18	2	2	1	2	4	4	4	4	4	4	4	4	4	4	4	4	5	4	4	4	4	4	4	4	4	4	3	安全が保障されるなら福島県内でもよいと思う	If safety is guaranteed, I think it's okay to live in Fukushima Prefecture.
14	4	3	2	3	4	5	5	4	5	4	4	5	5	4	4	4	5	4	4	5	5	4	4	5	5	5	4	為す術もない	There is nothing I can do.
7	3	3	3	3	2	3	3	3	3	2	2	2	4	3	2	2	3	3	2	3	2	2	3	3	2	4	2
10	4	3	1	3	2	2	3	2	1	5	1	2	4	4	1	2	2	3	3	4	3	4	5	5	2	4	1	時間はかかるが、放置しておくわけには行かないので、確実な除染作業を行ない、最終処分することは必要だと感じている。	It will take time, but we can't just leave it there. I think it is necessary to decontaminate and dispose of it.
15	4	3	3	3	4	3	4	2	2	4	2	2	4	4	2	3	4	4	4	4	4	4	4	4	4	4	3	世間全般に周知されているのか疑問がある	It is doubtful that the general public is aware of this.
3	4	3	3	3	5	4	3	3	3	3	4	3	4	3	4	3	3	3	3	3	5	3	3	3	3	4	3
16	1	1	1	2	3	3	3	3	3	3	3	3	3	3	3	3	3	3	3	3	3	3	3	3	3	3	3
12	3	2	2	3	3	3	3	3	3	3	3	3	3	3	3	3	3	3	3	3	3	3	3	3	3	3	3
16	4	3	1	3	4	3	3	3	3	3	3	3	3	3	3	3	3	3	3	3	3	3	3	3	3	3	3	わかりません	I don't know.
17	5	4	4	1	5	5	5	5	5	5	5	5	5	5	1	1	5	5	5	5	5	5	5	5	5	5	5	事故のあった福島県内か一番利便を受けた東京都内で最終処分するべき	Final disposal should take place either in Fukushima Prefecture, where the accident occurred, or in Tokyo, the area most affected by the accident.
16	1	1	1	1	4	5	4	4	5	4	5	4	5	5	5	5	5	5	5	5	5	5	5	5	5	5	5
18	3	2	2	2	4	4	5	4	4	4	3	3	4	4	3	3	4	4	4	3	3	4	3	3	4	4	3	処分後の影響が1番気になります。	I am most concerned about the impact after disposal.
10	3	3	3	3	4	4	4	2	3	3	2	2	3	4	2	1	3	4	4	3	1	4	5	5	2	4	3
19	3	3	2	2	4	4	4	5	4	4	4	4	3	3	3	3	3	3	3	3	3	3	3	3	3	3	3	遠くに運ぶには余計に費用負担が増えると思う	I think it will be extraordinarily costly to transport it far away.
12	4	4	2	4	2	1	1	1	1	1	1	1	1	1	2	2	4	2	2	2	2	3	2	2	2	4	1	老人が騒ぎ立てて結局ロクに進まないだろうなと思う	I think the old people will make a fuss and in the end it won't go anywhere.
1	2	2	1	3	3	3	3	3	3	3	3	3	3	3	3	3	3	3	3	3	3	3	3	3	3	3	3
16	4	3	3	3	3	4	4	3	2	2	3	3	3	4	3	3	3	2	2	3	4	3	3	2	3	3	3
1	3	1	1	4	3	3	3	3	3	3	3	3	3	3	3	3	3	3	3	3	3	3	3	3	3	3	3
7	4	3	1	3	3	4	4	5	3	4	3	3	4	4	2	3	4	4	4	3	2	4	5	4	3	4	4	東京電力が原因だから、東京都に処分すればよいと思う(東京湾とか)	Since TEPCO is the cause, I think it should be disposed of in Tokyo (e.g., in Tokyo Bay).
17	3	2	1	3	4	4	4	2	3	4	3	3	1	4	1	1	5	1	4	3	3	2	5	5	1	4	1	正直何処にでも起こりうる事故なので多少は受け入れに対して致し方ない部分もあると思う。放射能による健康被害を現在及び将来にわたって確実に被ることさえなければ何処で処分しようが構わないと思っている。	To be honest, I think that there is some reason to accept the accident as it could happen anywhere. I don't care where they are disposed of as long as there are no health hazards from radiation now or in the future.
18	3	3	1	2	5	5	5	5	5	5	5	5	4	4	2	2	3	4	4	3	3	4	4	4	4	4	3
3	4	4	3	3	4	4	4	3	3	4	3	3	5	4	4	3	4	4	4	3	3	4	4	4	3	4	3	一定の割合で全都道府県が負担する義務があると思う。ただし東京電力と国には相当な責任が付きまといまた費用面に関しても国民負担になり且つ将来へ負債を回してはならない。	I think that all prefectures are obliged to bear a certain percentage of the burden. However, TEPCO and the national government have to bear a considerable amount of responsibility, and the public will also have to bear the cost, and the debt should not be passed on to the future.
19	2	3	2	2	5	5	4	3	3	3	3	3	3	3	3	3	3	3	3	3	3	3	3	3	3	3	3	除去されたものが確実に害のないものになる技術の進歩に期待する	I look forward to advances in technology that will ensure that what is removed is rendered harmless.
15	3	3	2	3	3	3	3	3	3	3	3	3	4	3	2	4	4	4	4	3	4	3	3	2	2	2	2
13	3	3	1	2	3	3	3	3	3	3	3	3	3	3	3	3	3	3	3	3	3	3	3	3	3	3	3
4	5	3	2	3	4	4	4	3	2	2	2	2	5	5	4	4	4	4	4	3	3	3	2	3	3	3	3	必ずどこかで引き受けなくてはならないので、自分の地域でも賛成する	I agree with this in my area because it always has to be done somewhere.
8	3	3	2	3	4	4	4	3	3	3	3	3	4	4	3	4	4	4	4	3	3	4	4	4	3	4	3
8	4	3	1	2	5	5	5	5	5	5	3	3	4	4	3	4	4	4	5	4	3	4	5	4	4	4	4	どうにかしなければならない問題なので特に意見はない。	I have no particular opinion on this issue because it is a problem that must be dealt with.
18	5	4	4	1	5	5	5	5	5	5	5	5	5	5	1	1	5	5	5	5	5	5	5	5	5	5	5	事故のあった福島県内か一番利便を受けた東京都内で最終処分するべき	Final disposal should take place either in Fukushima Prefecture, where the accident occurred, or in Tokyo, the area most affected by the accident.
10	1	1	1	2	3	3	3	3	3	3	3	3	3	3	3	3	3	3	3	3	3	3	3	3	3	3	3
4	4	4	3	2	4	4	4	3	3	3	3	3	3	4	5	5	4	5	5	4	4	5	5	5	5	5	5	難しい問題ですが、決まっているなら受け入れるしかないと思います。	It is a difficult issue, but if it has been decided, I think we have no choice but to accept it.
18	3	3	2	3	3	4	4	3	3	3	3	3	4	4	1	1	2	4	4	2	1	4	4	5	1	2	1	安全に配慮してほしい	I want safety to be taken into consideration.
1	5	3	3	3	5	5	5	3	3	5	2	2	5	5	3	3	5	5	5	5	4	5	5	5	4	5	2
8	4	3	3	2	5	5	5	4	4	3	3	4	5	5	3	2	5	4	5	5	2	4	4	5	3	4	5	どこで処分しても不具合がでるわだからそのまま温存するほうがいい。	No matter where we dispose of the waste, there will be problems, so it is better to leave it as it is.
20	4	3	2	3	4	4	4	4	4	4	3	3	4	4	4	3	4	4	4	4	3	4	5	5	4	5	5	根本的に原子力発電には賛成できない。	I fundamentally disagree with nuclear power.
18	4	3	3	2	4	4	4	4	4	4	4	4	4	4	3	3	3	4	3	4	3	4	4	4	4	4	3	仕方がないとは思うし、福島県だけの負担にするのも気の毒だとは思うが、かといってどうすればいいのかはわからない	I don't think we have a choice, and I'm sorry to put the burden on Fukushima Prefecture alone, but that doesn't mean I don't know what to do.
4	5	3	1	4	2	2	2	3	3	3	1	1	2	3	4	3	3	4	4	5	4	5	5	4	3	5	3	どこかで処分しなければならないと思うので淡々と進めるだけだと思う。じっとしていても放射線を浴びているのだから殊更に騒ぐほどのものではないと考える。	I think it has to be disposed of somewhere, so I think we just have to continue without hesitation. Even if we stand still, we are exposed to radiation, so I don't think it's worth making a fuss about.
12	3	2	1	3	4	4	4	4	4	4	3	3	4	4	3	3	3	3	4	3	3	4	4	4	3	4	3	安全に慎重に行って欲しい	I want them to be safe and careful.
11	3	2	1	2	3	3	3	3	3	3	3	3	3	3	3	3	3	3	3	3	3	3	3	3	3	3	3
7	4	2	1	3	4	4	4	3	3	3	2	2	5	5	3	3	5	5	5	4	4	5	5	5	5	5	5	福島県だけで除去土壌を最終処分をするのは不公平だと思うので、仕方ないが、他の地域でも行うことは仕方のないことだと思う。	I think it is unfair to conduct final disposal of removed soil only in Fukushima Prefecture, so it is unavoidable, but I think it is inevitable that it should be done in other areas as well.
13	4	2	3	3	4	3	4	4	3	4	4	3	4	4	3	4	5	4	4	4	4	5	4	4	3	4	4
6	2	2	1	2	3	3	3	3	3	3	3	3	4	4	2	4	3	4	3	4	3	3	3	4	4	3	2	興味がないので特にないです。	Not particularly, as I am not interested.
6	4	4	4	1	5	5	5	5	5	5	5	5	3	3	3	3	3	3	3	3	3	3	3	3	3	3	3	県外で処分する必要性を感じない	I don't feel the need to dispose of it outside the prefecture.
18	2	3	2	4	4	4	4	2	2	4	2	2	3	3	3	3	3	3	3	3	3	3	3	3	3	3	3	福島だけに押し付けるのも違うと思うけど県外だけにというのもどうかと思う	I don't think it's right to push it only to Fukushima, but I don't think it's right to push it only outside the prefecture.
8	2	3	1	3	3	3	3	3	3	3	3	3	4	2	2	2	2	3	4	4	4	4	4	4	2	5	3
11	4	3	1	3	4	4	3	4	3	3	3	3	4	4	2	2	5	5	4	3	3	4	4	4	4	4	3
17	5	4	4	1	5	5	5	5	5	5	5	5	5	5	1	1	5	5	5	5	5	5	5	5	5	5	5	事故が起きた福島県内か一番恩恵を受けた東京都内で最終処分するべき	Final disposal should be in Fukushima Prefecture where the accident occurred or in Tokyo, which benefited the most.
17	2	2	2	3	4	4	4	4	2	3	3	3	5	4	3	2	4	4	4	3	3	4	3	3	4	3	3
12	2	1	1	2	4	4	4	4	4	4	4	4	2	2	2	2	2	2	2	2	2	2	2	2	2	2	2
1	5	4	4	4	5	5	5	5	5	5	5	5	5	5	5	5	5	5	5	5	5	5	5	5	5	5	5
18	4	3	1	2	3	4	3	3	3	3	3	3	4	4	4	4	4	4	4	4	4	4	5	4	4	4	5	どこがいいのか決めかねる	I can't decide which is better.
10	4	2	1	3	4	4	4	3	3	4	3	3	4	4	4	4	4	4	5	4	3	4	4	4	4	4	4	その方法が大事だと思う	I think the method is important.
13	1	3	3	3	3	3	3	3	3	3	3	3	3	3	3	3	3	3	3	3	3	3	3	3	3	3	3
8	3	2	2	3	5	4	5	5	5	5	5	5	3	4	3	3	3	3	3	2	3	3	3	4	3	3	3
16	3	1	1	3	4	4	4	4	4	4	4	4	4	4	4	4	4	4	4	4	4	4	4	4	4	4	4
19	3	1	3	3	4	4	4	3	4	4	4	4	4	4	4	5	5	5	5	3	3	4	4	4	4	4	4	こわい	I'm scared.
9	3	3	3	3	4	4	4	4	4	4	4	3	4	4	4	4	4	4	4	3	3	4	4	4	4	4	3	各都道府県での受け入れは必要だが、影響のない場所を探す必要がある	Each prefecture should accept the waste, but they must find a place where there will be no impact.
17	3	2	2	3	3	3	4	3	3	3	3	4	4	4	1	1	1	4	4	4	1	4	4	4	1	4	5	特に何も思わない	I don't think anything in particular
16	3	3	4	2	3	2	4	5	5	4	2	2	4	5	4	4	4	2	3	1	3	3	3	2	3	4	4
10	4	2	2	3	3	4	4	3	2	2	3	3	4	4	3	3	3	4	4	3	3	4	4	4	4	4	4
19	5	4	3	2	5	5	5	3	3	3	4	5	4	4	1	1	3	5	5	4	4	4	4	5	3	5	3	移動過程での影響、経済的弱者の地域への札束を使った強制など不信感が高い	Highly distrustful of the impact on the migration process and the use of bills to force people into economically vulnerable areas.
7	3	1	1	1	1	1	1	1	1	1	1	1	1	1	1	1	1	1	1	1	1	1	1	1	1	1	1
17	5	3	1	4	5	5	5	4	4	4	3	3	4	5	1	3	3	4	4	4	4	4	4	4	4	4	1
6	2	3	3	3	4	4	4	4	4	5	4	4	3	4	4	3	3	3	4	3	3	3	3	3	3	3	3
6	2	2	2	3	4	4	4	3	3	3	3	3	4	2	2	4	4	4	4	4	4	4	4	4	4	4	4
6	3	1	1	3	3	3	3	3	3	3	3	3	3	3	3	3	3	3	3	3	3	3	3	3	3	3	3	良いと思います	I think it's good
13	4	3	1	3	5	4	4	3	3	3	3	3	3	3	3	3	3	3	3	3	3	3	3	3	3	3	3
7	4	3	1	3	4	4	3	2	2	3	2	2	5	5	3	1	2	5	5	4	2	5	5	5	1	4	3	費用面や現地の住民の理解が得られず、これ以上福島県内での処分が難しいのであれば、福島県外での処分することは仕方ないことだと思う。	If it is difficult to dispose of the waste any further within Fukushima prefecture due to cost and lack of understanding from local residents, I think it is inevitable to dispose of the waste outside of Fukushima prefecture.
9	2	3	3	3	3	3	3	3	3	3	3	3	4	4	4	4	5	5	5	5	5	5	5	5	5	5	3	致し方ない事もある	Sometimes it is unavoidable.
18	4	2	1	3	4	4	4	3	2	3	1	1	4	4	3	2	4	4	4	3	3	4	5	4	3	4	1	福島県民だけに負担を負わせられないので仕方ない。	It is unavoidable because the burden cannot be placed on the residents of Fukushima Prefecture alone.
13	3	2	1	2	4	4	4	3	3	3	3	3	3	3	3	4	4	4	4	3	3	3	3	4	3	3	2
16	3	3	1	3	3	3	3	3	3	3	3	2	3	3	3	3	3	3	2	3	3	3	3	3	3	3	3
6	3	2	2	2	3	2	2	3	2	2	2	2	2	2	2	2	1	2	2	2	1	2	2	2	2	2	2
17	4	3	1	3	4	5	4	3	3	4	2	3	5	4	2	4	4	2	4	4	4	5	5	4	5	5	1	本来なら福島で起きたことなので福島で解決するべき問題だと思うが、福島だけで解決するのは現実的に考えて不可能だと思うので、同じ日本国民が負担するのは仕方ないことだと思う。	I think this is a problem that should be solved in Fukushima because it originally happened in Fukushima, but solving it only in Fukushima is impossible from a practical point of view, so we have no way but to bear the burden as Japanese citizens.
13	4	3	3	4	3	3	3	5	3	2	2	2	3	3	3	3	3	3	3	3	3	3	3	3	3	3	1
5	4	3	2	3	4	4	4	4	4	4	4	4	3	3	3	3	3	3	3	4	4	4	4	3	3	3	3
4	4	4	3	3	3	4	4	3	3	5	3	3	4	4	3	3	4	4	4	3	4	3	3	3	4	3	3	誰かがどこかでやらなければならないし、日本がダメになることは自分にも振りかけることである。平均的に振り分けられたら良いのだけれどそれも無理なのか…	Somebody has to do it somewhere. If Japan goes bad, it will be on me. It would be nice if it could be evenly distributed, but I'm not sure if that's possible…
6	4	1	1	3	3	3	3	3	3	3	3	3	3	3	3	3	3	3	3	3	3	3	3	3	3	3	3	頑張って欲しいです	I wish them the best of luck.
19	4	1	1	4	3	3	3	3	3	3	3	3	4	4	4	1	4	3	5	4	1	1	1	4	4	5	1	福島県外でよし。	Good outside of Fukushima.
19	4	3	1	2	3	3	3	3	3	3	3	3	4	4	3	3	3	4	4	3	3	3	3	4	3	3	4	どうすればよいのか、皆目見当がつかない。	I have no idea what to do.
12	3	1	1	3	3	3	3	3	3	3	3	3	3	3	3	3	3	3	3	3	3	3	3	3	3	3	3
19	1	1	1	1	1	1	2	2	1	2	1	1	5	5	5	5	4	5	5	4	4	5	4	5	5	5	4
3	2	2	1	2	4	4	4	3	3	3	3	3	4	3	3	3	3	4	4	3	3	4	4	3	3	3	3
3	1	1	1	2	3	3	3	3	3	3	3	3	3	3	3	3	3	3	3	3	3	3	3	3	3	3	3
18	1	2	2	3	3	3	3	3	3	3	3	3	3	3	3	3	3	3	3	3	3	3	3	3	3	3	3
1	4	3	3	2	2	4	3	3	3	4	4	3	4	4	1	4	2	4	1	3	4	3	2	2	3	3	2	慎重にやってください	Please be careful.
6	3	1	1	1	4	3	4	5	3	4	3	4	5	4	4	5	4	5	5	4	5	4	5	4	5	4	4
18	4	3	2	3	3	4	2	3	2	3	1	2	4	3	2	2	3	3	5	3	3	2	4	3	2	4	3	反対が出るのは致し方無し。だから、感情論ではなく、国の補助、安全というデータをきっちり出して、協力を仰いで欲しい	It is inevitable that there will be opposition. So instead of emotionalism, I would like them to ask for cooperation by providing solid data that the government is supportive and that it is safe.
18	3	3	2	1	5	5	5	5	5	5	5	5	5	5	5	4	5	5	5	5	5	5	5	5	5	5	5	福島も大変と思うが、大変さを広げてどうするのだろう	I know Fukushima is in trouble, but what are they going to do by spreading the hardship?
8	4	3	2	2	5	5	5	5	5	5	5	5	4	4	3	4	3	4	4	4	4	4	4	4	4	4	4	なぜ福島県外なのか？なぜ他県にも迷惑がかからなければならないのか？	Why outside Fukushima Prefecture? Why inconvenience other prefectures?
4	4	3	3	2	4	4	4	4	4	4	4	4	4	2	2	2	4	4	4	4	4	4	4	4	2	4	2	復興できない場所で処分すべき	It should be disposed of in a place where it cannot be reconstructed.
14	4	3	2	3	3	3	3	3	3	3	3	3	4	3	2	3	3	3	3	4	3	3	4	3	3	3	3
1	4	3	3	3	4	3	3	3	4	4	4	4	4	4	4	5	4	4	5	3	3	3	3	3	3	3	4	安全に願いします	I wish it safely.
20	4	4	1	2	5	5	5	3	3	3	4	4	4	4	4	3	4	5	4	5	4	5	5	4	4	5	4	相互の理解がないとむつかしいことだと思う。	I think it is difficult without mutual understanding.
12	1	1	1	1	3	3	3	3	3	2	3	3	3	3	3	3	3	3	3	3	3	3	3	3	3	3	3
18	3	2	1	2	3	3	3	4	4	3	3	4	4	4	3	3	3	4	4	4	3	4	4	4	3	4	3	30年は長い様な気もする	30 years seems like a long time.
14	5	3	3	4	3	4	3	3	3	3	4	3	3	3	3	4	3	3	3	3	3	3	3	2	3	3	3
1	2	2	1	3	3	3	3	3	3	3	3	3	3	3	3	3	3	3	3	3	3	3	3	3	3	3	3
20	4	2	2	3	2	2	2	2	2	2	2	2	5	5	1	5	5	5	5	5	5	5	5	5	5	5	5	いいとおもう	I think it's a good idea.
6	4	2	3	3	2	2	2	2	2	2	1	1	4	5	4	5	4	3	4	3	4	5	5	4	4	5	4
17	2	1	1	2	3	2	2	2	2	2	2	2	2	3	2	2	3	2	2	2	2	2	3	2	2	2	2
6	4	2	1	3	3	3	2	3	2	4	3	3	4	4	4	4	3	4	4	3	4	4	3	4	4	4	3
11	4	3	3	3	3	3	3	3	3	3	3	3	4	4	4	3	4	4	4	4	3	3	3	3	3	3	3
17	2	1	1	2	4	4	4	4	4	4	3	3	4	4	2	3	3	4	3	3	2	5	5	3	3	3	2	福島で処分したらいい	They should dispose of it in Fukushima.
18	1	3	1	4	3	3	4	4	4	5	3	3	4	4	2	1	4	5	5	4	3	5	5	3	3	4	1	最終処分とはどうやってするのか。埋める、だけならば最終処分とはいっても、結局のところ、長い年月が経ったときに放射性物質が漏れださないとも限らない。消極的な処分法だと思う。とても難しいことだとは思うが、放射性物質を完全中和、もしくは有用に変化させることを考えたほうがいいと思います。埋めたりするのにも、地震国日本では埋めるだけ、というのはとても危険だと思われます。	What is the final disposal process? Even though it is called final disposal if it is just buried, there is no guarantee that radioactive materials will not leak out after a long period of time. I think it is a passive disposal method. I know it is very difficult, but I think they should consider completely neutralizing the radioactive materials or turning them into something useful. It seems very…
13	4	3	2	2	4	5	4	5	5	5	4	4	5	5	3	2	4	5	5	4	1	5	5	5	3	5	1	30年以内の根拠がいまいちわからない。また、県外である必要がどうなのか。東電管内での処理が妥当なのでは。	I am not quite sure what the rationale is for within 30 years. And what about the need to be outside the prefecture? I think it is appropriate to dispose of the waste within TEPCO's jurisdiction.
4	4	3	1	4	2	2	2	2	2	2	2	2	3	2	3	3	3	3	3	2	2	3	4	3	3	2	3
15	3	3	3	3	2	2	2	3	3	4	3	3	4	4	3	4	4	4	4	4	4	4	4	4	4	4	4
14	4	3	3	3	3	3	4	2	3	2	2	2	2	2	3	3	4	4	3	2	3	2	2	2	2	2	2
4	4	4	3	4	3	3	3	3	3	3	1	1	4	4	3	4	5	5	5	4	3	5	5	5	4	5	3	さまざまなかくどから、けんとうすべき	We should make an investigation from various angles.
9	5	4	2	4	5	5	5	4	4	5	4	5	2	2	1	1	1	2	2	2	3	2	2	1	2	3	2	汚染されてる土地で処分する方が望ましい。他の土地まで汚染することはない	It is preferable to dispose of the waste on contaminated land. I don't want to contaminate other land.
13	5	3	2	3	5	5	5	3	5	5	3	4	4	3	4	3	4	3	3	4	2	5	3	3	4	4	3
16	2	3	1	3	3	3	3	3	3	3	3	3	4	4	4	4	4	4	4	4	4	4	4	4	4	4	4
18	4	2	1	3	3	4	3	3	3	3	3	3	2	4	3	4	4	4	4	3	3	4	4	3	3	3	1	仕方ないことではあると思うがそのことで一部の人間の利益を増やす結果になるようなことがあればむかつく	I think it is inevitable, but I am disgusted if it results in increasing profits for some people.
5	5	4	3	3	4	4	3	4	3	3	3	3	4	4	3	3	4	4	4	3	2	4	4	4	4	3	2	国全体の問題なので、他地域でも安全に配慮しつつ公平な負担をするべき	Since this is a problem for the entire country, other areas should bear a fair share of the burden while taking safety into consideration.
12	4	3	1	3	4	4	4	3	3	4	3	3	3	4	2	2	2	4	4	4	2	4	4	4	2	3	4	日本全体で背負うべき課題かと思う	I think this is an issue that should be borne by Japan as a whole.
4	4	4	2	3	2	2	1	4	4	2	1	1	4	2	3	1	4	4	4	3	2	4	4	4	3	3	1	日本単位で考えることなので賛成だ もっと真剣に考えるべきだ 将来の重荷になるのは確実だから	I agree with this because it is something that should be considered on a Japan-wide basis. We should think about it more seriously. It will certainly be a burden in the future.
8	5	4	4	2	1	1	1	1	1	1	1	1	3	3	3	3	3	3	3	3	3	3	3	3	3	3	3	福島県双葉郡富岡町出身としては、原発事故に複雑な思いもあるが、再稼働は必要だと思っているし、土の処分に関してもわざわざ県外に出さず、当該地域で処分してもいいのではないかと思っている。と同時に放射性廃棄物の地層処分も双葉郡内で検討してもいいのではとも思う。	As a native of Tomioka Town, Futaba County, Fukushima Prefecture, I have difficult feelings about the nuclear power plant accident, but I believe that it is necessary to restart operations and that it would be acceptable to dispose of the soil in the area instead of transporting it outside the prefecture. At the same time, I also think that geological disposal of radioactive waste could be consid…
6	4	3	3	2	5	5	5	5	5	5	4	4	5	5	3	4	4	4	5	4	4	4	4	4	4	4	3	どこに決まっても反対する人はいると思う。どこで処分するのであれ、悪影響がない方法を考えてもらえると嬉しいし、どんな方法か影響はどんなものがあるかをわかりやすく知らせるべき。私はニュースで耳にしただけで詳しく知らないです。	I think that no matter where the decision is made, there will be people who will oppose it. Wherever the disposal is to be done, I would be glad if they can think of a method that will not have any negative effects, and they should make it easy to understand what kind of method and what kind of effects it will have. I only heard about it on the news and don't know much about it.
7	3	2	1	1	5	5	5	5	5	5	5	5	4	3	1	1	3	3	3	3	3	3	3	3	2	3	1	福島県内で処理してくれたら良いのにと思います。てか、原子力発電所やめてしまえば良いのにと切に思います。	I wish they would dispose of it within Fukushima Prefecture. I really wish they would stop the nuclear power plant.
15	3	3	1	2	4	4	4	4	3	4	3	2	3	3	3	3	4	3	3	3	2	4	4	3	3	3	3
9	3	3	2	2	4	4	4	4	4	5	3	3	5	4	3	3	4	5	5	2	3	4	4	4	3	4	2
10	5	4	3	1	2	4	4	4	4	3	3	3	4	5	3	2	3	5	5	3	2	4	3	5	5	5	1	30年以降生きるはずの、もっと若い人が関心を持つべきだとおもう	I think more young people who should be living after 30 years should be interested in it.
14	4	3	3	2	5	5	5	5	5	5	5	5	3	3	3	3	3	3	3	3	3	3	5	3	3	3	3	福島県内にしてほしい	I want it to be in Fukushima Prefecture.
9	3	3	1	2	5	5	5	5	5	5	5	5	3	3	2	2	3	4	4	4	2	3	4	3	3	3	3
8	5	4	2	3	3	2	2	3	3	3	3	3	5	4	5	5	5	5	5	4	4	5	4	4	5	5	5
4	4	3	3	3	4	4	4	3	3	3	3	3	3	3	3	3	3	3	3	3	3	3	3	3	3	3	3
10	3	3	3	2	5	5	5	5	5	5	5	5	5	5	3	5	5	5	5	5	5	5	5	5	5	5	5	福島県内で処分したらいいと思う	I think it would be good to dispose of it within Fukushima Prefecture.
1	4	2	1	3	4	4	4	3	4	4	2	2	4	3	2	2	3	3	3	4	2	2	4	4	2	2	2	いずれどうにかしなくてはならないとは思っている	I think sooner or later we have to do something about it.
13	2	3	3	3	4	4	4	4	4	4	3	3	4	4	2	1	2	4	5	3	2	4	5	5	2	5	1	おおむね賛成だけど、福島県外で受け入れるような場所を見つけるのは困難だろうな	I generally agree, but it will be difficult to find a place outside of Fukushima that will accept them.
11	3	3	1	3	4	4	3	2	2	4	2	2	2	4	1	1	3	4	5	3	2	1	4	5	1	3	3	その政策がどれほど一般に知られているのかがわからないが、今のうちから広報していかないと、どの自治体が受け入れるのかでかなり揉めそう。実際自分は個人的には知らなかったし、その状態でいきなり自分の住む地域の自治体が「受け入れる」と言い出したらかなり動揺すると思う。また、最終処分地はできる限り複数の地域に分けてほしいとも思う。そのほうが放射能汚染を比較的軽減できるのではないかという気がする。	I don't know how well this policy is known to the public, but if they don't start publicizing it now, there will be quite a fight over which municipalities will accept it. In fact, I personally did not know about it, and I think I would be quite upset if the local government in my area suddenly said they would accept it in this situation. I also think that the final disposal site should be divide…
15	4	3	3	2	4	4	4	3	3	3	3	3	5	3	3	2	4	5	4	3	2	4	5	4	2	5	3	もっと最適な方法が無いのかと思う	I'm not sure there isn't a more optimal way.
10	4	4	3	4	4	4	4	1	1	5	1	1	5	5	1	1	1	5	5	5	1	5	5	5	1	5	5
18	4	3	1	2	5	5	5	5	5	5	4	4	4	4	2	2	4	3	5	5	4	4	5	4	4	5	5	何とも言えない	I can't say for sure.
17	1	2	1	2	5	5	5	5	4	4	4	4	5	5	4	4	4	4	4	4	2	2	2	4	1	3	1
8	3	3	2	3	4	4	4	4	4	4	3	3	4	3	4	4	3	4	4	4	4	4	3	3	3	3	3
15	4	2	2	2	4	4	4	3	3	4	2	2	4	3	4	3	2	4	3	3	3	4	5	4	3	4	5	安全が保証されるのであれば納得できる	I would be convinced if safety could be guaranteed.
1	3	3	2	4	1	1	1	2	1	1	1	2	5	4	2	3	4	4	3	4	2	4	3	4	3	3	3
6	4	2	1	3	4	4	4	4	4	4	4	4	4	2	2	2	2	4	4	2	2	4	2	2	2	2	2	一般人に害がなければ良いと思う。問題視されていることなのであれば、一刻も早く解決できるように人々もある程度協力が必要なのではないかと思う。	I think it would be good as long as there is no harm to the public. If there is a problem, I think people should cooperate to some extent so that it can be solved as soon as possible.
18	4	3	3	3	3	3	3	3	3	5	2	2	4	4	3	3	4	2	2	2	4	4	4	4	3	4	2	自分が関係するのはできるなら避けたいと思いつつ、これだけの影響があるものを、みんなで拒否し続けるのは、間違いだとも思っています。	While I would like to stay out of it if I could, I also think it would be a bad idea for everyone to continue to reject something that has such a huge impact on all of us.
4	3	3	1	1	3	3	3	3	3	3	3	3	3	3	3	3	3	3	3	3	3	3	2	3	3	4	3
13	5	3	3	3	4	4	4	3	3	3	1	1	4	4	3	3	4	5	4	4	2	4	4	4	4	4	2	安全な処理がされているのならば、どこで処理しようが問題ない。そもそも頑張れ東北とか、福島頑張れと言っておいて、いざ自分に害になるかもしれない事が近くにやってきた時の日本人の態度に嫌悪感しかない。	If it is handled safely, it doesn't matter where it is handled. I am disgusted by the attitude of Japanese people who say "Hang in there Tohoku" or "Hang in there Fukushima" but refuse to do so when something that could harm them comes near them.
18	1	1	1	2	3	3	3	3	3	3	3	3	3	3	3	3	3	3	3	3	3	3	3	3	3	3	3
14	4	3	2	3	4	4	3	3	2	3	3	3	3	3	3	3	3	3	3	3	4	4	3	3	3	3	4	詳しくわかりません。	I do not know the details.
16	2	1	1	1	2	3	2	3	3	2	3	2	3	3	4	4	4	3	3	4	4	4	4	2	3	3	3
16	3	2	2	4	2	3	4	2	4	3	3	2	3	3	3	3	1	3	2	4	3	3	4	4	3	3	3	賛成	I agree.
17	4	2	1	3	5	5	5	4	3	4	3	3	4	4	4	4	4	4	4	4	4	4	4	4	4	4	4
2	2	2	1	2	4	4	4	4	4	4	4	4	4	4	3	4	4	4	4	4	4	3	3	3	3	3	3
9	4	3	2	2	4	4	4	4	4	5	3	3	4	4	3	3	3	3	4	4	2	4	5	4	5	4	5	影響の無い少しの量で全国で処分すれば良いのに。福島県も含めて。	Why don't they just dispose of it nationwide in small quantities with no impact? Including Fukushima prefecture.
11	1	1	1	1	3	3	3	3	3	3	3	3	3	3	3	3	3	3	3	3	3	3	3	3	3	3	3	分からない	I don't know.
7	5	3	1	1	5	5	5	5	5	5	5	5	1	1	1	1	4	1	1	4	1	1	1	3	3	4	1	福島県で起きた事故なので福島県内で完結させて欲しい。福島県外に除去土壌を持ち出すと、福島だけでなく他の場所まで汚染されてしまう。日本の国単位で考えて、少しでも汚染される場所が少なくなるようにするのがいいと思う。福島県に関しては、もう居住禁止にして封印してほしい。	The accident happened in Fukushima Prefecture, so I want it to be completed in Fukushima Prefecture. If the removed soil is taken out of Fukushima Prefecture, it will contaminate not only Fukushima, but other places as well. I think it would be better to think of Japan as one country and try to reduce the number of contaminated areas as much as possible. As for Fukushima Prefecture, I would like …
5	4	2	1	2	4	4	3	3	3	4	3	3	4	4	3	3	4	4	4	3	3	3	4	4	3	4	2	そもそも実現可能なのか	Is it even possible?
5	4	3	3	3	4	4	4	4	4	4	3	3	3	3	3	3	3	3	3	3	3	3	3	3	3	3	3
9	4	3	3	3	3	3	3	2	2	2	1	1	4	4	3	3	4	4	4	3	2	5	5	4	3	4	2
8	4	3	3	3	4	4	4	5	4	4	4	3	3	3	3	3	3	3	3	3	3	3	4	4	3	3	3	福島の復興の為に他県も協力していかなければならないと思う	I think other prefectures have to cooperate for the reconstruction of Fukushima.
8	3	3	1	2	5	5	5	5	4	4	3	4	4	4	3	4	4	3	3	4	2	5	5	4	2	4	2	少子化で国民がいなくなったところに処分するのが適当	It is appropriate to dispose of people where they no longer exist due to the declining birthrate.
9	3	2	1	2	4	4	4	4	4	4	4	4	3	3	3	3	3	3	3	3	3	3	3	3	3	3	3
6	4	2	1	3	3	2	4	4	4	4	4	4	3	4	4	4	4	4	4	4	4	4	4	4	4	4	4
13	2	2	1	2	3	2	2	3	2	3	2	2	2	2	2	2	2	2	2	2	2	2	2	2	2	2	3	決まったこと	What has been decided
8	4	3	1	3	5	5	5	2	3	3	5	5	5	4	3	2	3	4	4	3	3	3	3	2	3	4	3	自分の住んでいる自治体は経済的に厳しいので、お金と引き換えに処分地に立候補しそうで怖い。他にもそういう自治体がありそうだから、お金で釣るようなことはしないで欲しい。	I am afraid that my municipality is economically challenged and might run for the disposal site in exchange for money. I hope that there are other municipalities like that, so please don't try to catch them with money.
20	4	3	3	3	4	4	4	4	3	3	3	3	4	4	3	3	3	4	4	3	3	3	3	3	3	3	3	もし自分の住む自治体が選ばれたらと思うと、不安はあるけど、協力出来ることはした方がいいと思う。	I am worried if my municipality is chosen, but I think we should do what we can to cooperate.
9	3	3	1	2	5	5	5	4	5	3	4	4	3	3	3	3	3	3	3	3	3	3	3	3	3	3	3	県外とはどこの事なのか、そこなら良いと思って場ぶのなら近隣住民が100%納得しなくてはいけない、多数決や独断で決めてはいけない、常識でわかっていると思うが、そんな簡単な事ができない誰1人として妥協させてはいけない	Where do they mean out of the prefecture? If they choose a location, the neighborhood residents must be 100% satisfied. They cannot make a decision by majority vote or arbitrary decision. They may know this as common sense, but it is not that simple. No one person should be allowed to compromise.
16	1	1	1	1	5	4	4	5	4	4	4	5	3	4	4	4	4	4	4	4	3	4	5	3	3	4	5
5	3	3	2	4	4	4	4	3	3	3	3	3	2	2	2	2	2	2	2	2	2	2	2	2	2	2	2
10	2	2	1	2	3	4	5	5	4	4	5	4	5	5	4	4	5	5	5	4	4	5	5	5	5	5	5	自分には、てきることかないから、したがうしかない。	I can't do anything about it, so I have no choice but to comply.
13	2	2	1	2	4	4	4	4	4	4	4	4	5	4	2	4	4	5	4	2	2	4	5	4	2	4	2	残念です。	It is unfortunate.
5	4	4	4	3	3	3	3	3	4	3	4	4	3	3	3	2	2	4	4	4	4	3	3	3	4	4	4
14	4	2	2	2	5	5	5	5	5	5	4	4	4	4	2	2	4	3	4	2	2	2	4	4	3	4	4	その場所がどう選ばれたのか公平な理由を示すべき。	They should give a fair reason for how the site was chosen.
11	1	1	1	1	3	3	3	3	3	3	3	3	3	3	3	3	3	3	3	3	3	3	3	3	3	3	3
15	2	2	1	3	2	2	2	2	2	2	2	2	4	4	4	2	2	2	2	2	2	2	2	2	2	2	2
17	4	3	1	3	4	3	3	3	3	3	3	3	4	5	3	3	4	5	5	2	3	5	5	5	3	3	1	しっかりと説明の上、実施していただきたい。何故福島県外でこの地域にしたのか、安全性や費用の負担などそこに住む人の質問に答えた上での実施が大事なのかなと思います。福島県の方にとっては甚大な被害だったと思うので県外で行うことについてはいいとは思う	I would like to see the project implemented after a thorough explanation. I think it is important to answer the questions of the local people, such as why outside Fukushima Prefecture, why this area, how safe it is, and what the cost burden is. I think the damage to the people of Fukushima Prefecture is enormous, so I think it is good to carry out the project outside the prefecture.
13	3	2	1	4	3	3	3	3	3	3	3	3	3	3	3	3	3	3	3	3	3	3	3	3	3	3	3
9	2	2	1	3	3	3	3	3	3	3	3	3	3	3	3	3	3	3	3	3	3	3	3	3	3	3	3
10	3	2	2	3	3	3	3	3	4	3	3	3	3	3	3	3	3	3	3	3	3	3	3	3	3	3	3
10	3	3	3	2	5	5	5	5	5	5	4	4	3	3	3	3	3	3	3	3	3	3	3	3	3	3	3	福島県外の46都道府県に平等に最終処分するのであれば賛成せざるを得ないが、福島県近県が最終処分地になるのは納得がいかない。	If the final disposal is to be done equally in the 46 prefectures outside of Fukushima, I would have to agree, but I am not convinced that the prefectures near Fukushima Prefecture will be the final disposal site.
8	4	2	1	1	5	5	5	4	4	3	4	4	4	5	4	5	5	5	5	4	5	5	3	4	3	3	4	他にないのか	Is there no other way?
5	4	4	1	3	4	4	4	3	3	3	3	3	4	4	3	3	3	4	3	3	3	3	3	2	3	3	3	いずれは処理しなければならない問題であり、どこかにしわ寄せが行くことは仕方が無い	It is a problem that will have to be dealt with sooner or later, and it is inevitable that there will be a wrinkle somewhere.
20	5	4	3	3	5	5	5	5	5	5	5	5	5	5	5	5	5	5	5	5	5	5	5	5	5	5	5
20	3	3	2	3	4	4	4	4	4	4	3	3	5	5	4	3	4	5	5	5	4	5	5	5	4	5	5	仕方がない	There is no other way
19	2	1	1	2	4	4	4	4	3	3	5	5	4	4	3	3	3	4	3	3	4	4	4	3	3	3	4
6	4	1	1	3	4	3	4	4	4	4	3	3	4	4	2	4	4	3	5	5	3	5	3	4	5	5	3	福島の方が原発のことで大変な思いをしたこともわかるので県外で行うことには賛成です。しかし自分の近くにくると、どうなってしまうのかと心配な気持ちもあります。だからどうなるか、リスク等の説明があれば安心できるのかなて思います。	I understand that the people of Fukushima have had a hard time with the nuclear power plant, so I agree that it should be done outside the prefecture. However, I am also worried about what will happen if it comes near me. So if there is an explanation of what will happen, the risks, etc., I think I will be reassured.
11	3	3	1	3	3	3	3	4	4	4	3	3	2	2	2	2	2	2	2	4	2	2	2	4	2	4	2
19	4	3	1	2	3	3	3	3	3	3	3	3	4	4	3	2	4	5	4	3	3	4	5	4	3	3	4
5	3	1	1	2	3	3	3	3	3	3	3	3	3	3	3	3	3	3	3	3	3	3	3	3	3	3	3
20	3	2	1	2	4	4	4	4	3	4	3	3	4	4	3	2	3	4	3	3	2	2	2	4	2	3	4	どこかがうけいれないといけないと思うが、その受け入れ先を決めるのは困難だと感じる。	I think it is necessary to have some place to accept them, but I feel that it is difficult to decide where to accept them.
20	1	1	1	2	2	2	3	3	3	2	3	3	2	3	3	3	3	2	3	2	3	3	3	3	2	3	3	いいと思う	I think it's good.
13	4	3	1	3	4	4	4	5	3	4	3	3	3	3	3	3	3	3	3	3	3	3	3	3	3	3	3	少しずつ全部の都道府県で分ける。コストはかかるかもしれないが一番文句がでない方法だと思うし、分散することで安全面もあるのではないか。	Divide it up a little bit among all prefectures. It may cost more, but I think it is the least objectionable method, and I think there is a safety aspect to distributing them.
16	1	1	1	3	2	3	3	2	3	2	3	3	3	2	4	2	2	3	3	2	3	3	3	2	3	3	2
8	2	3	1	3	5	5	5	5	5	5	4	4	4	4	4	4	4	4	4	4	4	4	4	4	4	4	3
20	2	2	1	2	5	5	5	5	5	5	4	4	4	4	3	4	4	4	4	4	4	4	5	4	4	4	3
19	2	2	1	2	3	3	3	3	3	3	3	3	3	3	3	3	3	3	3	3	3	3	3	3	3	3	3	もっと、先に、すればいい	We should do it earlier.
9	1	1	1	1	3	3	3	3	3	3	3	3	3	3	3	3	3	3	3	3	3	3	3	3	3	3	3
17	1	1	1	1	5	5	5	4	5	5	5	5	1	1	1	1	4	2	4	5	4	5	5	3	1	1	1
20	2	2	2	3	4	4	4	3	3	4	2	2	4	4	2	2	4	3	3	2	4	4	4	4	3	4	2	妥当だと思う	I think it's reasonable.
9	2	3	1	2	5	5	5	5	5	5	4	4	4	4	3	3	5	4	5	4	3	3	4	4	3	4	3
13	5	3	2	4	3	3	3	2	2	2	2	2	4	4	4	3	4	4	4	4	4	4	4	4	4	4	4
1	3	3	3	3	5	3	4	5	3	5	4	4	5	4	3	5	4	4	3	5	4	5	4	3	5	4	3
7	3	2	1	3	4	4	3	4	3	3	3	3	4	5	4	4	5	5	5	4	3	5	5	5	5	5	5
6	4	3	2	3	3	3	3	3	3	3	2	2	4	4	3	3	3	4	4	4	3	4	4	4	3	4	4
3	3	2	2	3	3	4	3	4	3	3	4	3	3	4	3	3	4	4	3	4	3	4	3	3	4	3	4
3	5	4	4	4	3	3	4	5	2	2	2	2	4	3	2	3	3	4	3	3	4	3	4	4	3	3	3
13	3	1	1	2	3	3	3	3	2	3	3	3	3	3	3	3	3	3	3	3	3	3	3	3	3	3	3
3	3	3	1	2	4	4	4	4	4	4	4	4	3	3	3	3	3	3	3	3	3	3	3	3	3	3	3
15	4	3	4	4	2	2	2	1	2	2	1	1	4	3	4	3	4	4	4	4	4	4	5	4	4	4	5	いずれは最終処分は必要。広島に原爆を落とされても、何も対策が打たれていないにもかかわらず、現状は何の問題もない。完全な処理でなかっても、今の科学で問題がないのなら処分すべきである。	Eventually, final disposal will be necessary. Even after the atomic bomb was dropped on Hiroshima, there are no problems at present, although no measures have been taken. Even if the disposal process is not perfect, if there are no problems based on current science, it should be done.
1	3	1	1	3	5	5	5	4	3	2	4	3	4	4	4	5	3	4	4	3	5	3	3	3	3	4	4	国内で支え合いが大切であるが、県外への適切な説明が必要であると考えている。	While it is important to support each other domestically, I believe that appropriate explanations outside of the prefecture are necessary.
19	3	4	2	3	5	5	5	5	5	5	3	4	5	5	2	3	4	5	5	5	3	5	5	5	5	5	2	誰もが不安で嫌がることかもしれないが、やらなければならないなら安全な方法で行えるようにしてほしい	Everyone may be anxious and dislike this, but if it has to be done, please make sure it can be done in a safe manner.
17	3	3	2	3	4	3	4	5	4	3	4	5	5	4	4	3	5	5	4	5	3	4	5	4	4	4	5
7	4	2	1	3	5	5	5	4	3	5	2	3	5	5	3	2	4	4	4	2	3	4	4	4	4	4	1	30年以内に処分しなければならない理由は福島県の復興のためということでしょうか。除去土壌がいつまでも福島県にあっては復興が進まないという理由なのか、別の理由があるのか知りたいです。除去土壌の汚染自体を除去する方法はないのでしょうか。無知ですみません。	Is the reason why it must be disposed of within 30 years that it is for the reconstruction of Fukushima Prefecture? I would like to know if the reason is that reconstruction will not progress if the removed soil remains in Fukushima Prefecture forever, or if there is another reason. Is there any way to remove the contamination from the removed soil itself? I am sorry for my ignorance.
5	4	3	3	3	4	3	4	4	3	4	3	4	4	3	3	4	3	3	4	4	3	3	3	3	3	4	4
13	4	3	3	4	3	3	3	2	2	2	1	1	5	4	3	3	5	5	5	4	4	3	3	4	3	4	3	安全性が確保されているなら賛成てある	If it's safe, I'm all for it.
5	4	3	2	3	4	3	3	4	3	4	3	3	4	4	4	2	3	4	5	4	3	5	5	4	5	5	4	福島県の被害を考えればまやむを得ないと思いますが、搬出先となる地域もまた大きな騒ぎとなると思います。	I think it is unavoidable considering the damage to Fukushima Prefecture, but I also think that the area where the soil will be received will also cause a big commotion.
9	4	3	2	3	2	2	2	3	2	3	2	2	2	2	2	2	2	2	2	2	2	2	2	2	2	2	1	法律で決まっているならば、とにかく東京でも北海道でもどこでもいいから分担するべき。その際は引き受けた自治体に補償もするべき。金銭的に。	If it is a legal requirement, then Tokyo, Hokkaido, or wherever should share the responsibility anyway. In that case, the government should also financially compensate the municipality that accepted the work.
5	4	4	3	3	3	3	3	4	3	3	4	3	4	4	3	3	4	4	4	3	3	4	3	4	4	4	4
11	3	4	3	3	3	4	4	3	4	4	4	3	4	5	4	4	5	5	4	4	4	5	5	4	4	5	5
10	4	3	1	4	5	5	5	1	1	1	1	1	4	4	3	3	3	4	4	3	2	2	4	4	4	4	1	早く解決してほしいです	I hope this gets resolved soon.
14	4	3	3	4	3	3	3	3	2	3	2	2	5	4	3	3	5	5	4	5	4	5	4	5	5	5	2	誰かが決断しないとできない	It can't be done unless someone makes a decision.
13	2	3	2	3	3	2	2	3	3	3	3	3	3	3	2	2	2	3	3	4	2	2	4	3	3	3	3	関東圏で受け入れ	Acceptance in the Kanto area
14	4	4	3	4	3	3	3	3	4	4	2	2	4	4	4	4	4	4	4	4	4	4	4	4	4	4	3
8	5	4	3	2	5	5	3	4	4	5	3	4	4	4	1	1	2	5	5	4	3	4	5	3	1	4	3
13	4	3	2	3	2	2	1	2	2	2	1	1	2	2	1	1	2	4	4	2	2	2	4	4	2	4	1	処分地域の住民が差別されることがなく、経済的に損害が無いのであれば、問題ないと思います。	As long as residents in the disposal area are not discriminated against and there is no economic damage, I don't see a problem.
15	2	4	3	4	2	2	2	2	2	2	2	2	2	2	2	2	2	2	2	3	3	3	3	3	3	3	3
9	3	1	1	3	4	4	4	4	3	3	3	3	3	4	2	2	2	3	4	2	1	3	2	3	2	3	2	福島県ばかりが負担してるのはおかしいから県外でも仕方ないと思う。	I think it's strange that only Fukushima Prefecture is bearing the burden, so I don't think it can be avoided outside the prefecture.
14	5	4	3	4	4	4	4	3	3	4	3	3	4	4	1	2	4	4	5	3	4	4	4	4	4	4	1
14	5	3	3	1	5	5	5	5	5	5	5	5	3	3	3	3	3	3	3	3	3	3	3	3	3	3	3	汚染を他の地域まで広げるのは反対である。原発の事故いらいガンが増えてるのははっきりしているし、何かあってもＮ本の政治家は真面な対応ができないのでいらんことはするべきでない。	I am against spreading the contamination to other areas. It is clear that cancer has been on the rise since the nuclear accident, and Japanese politicians are incapable of taking serious action when something goes wrong, so they should not do anything unnecessary.
8	3	2	3	3	3	3	3	3	3	3	3	3	3	3	3	3	3	3	3	3	3	4	3	3	3	3	3
17	1	1	1	1	2	3	3	3	2	2	2	3	3	3	3	3	3	3	3	3	3	3	3	3	3	3	3
14	3	3	2	3	4	4	4	4	4	4	3	3	3	4	3	3	3	3	3	3	3	3	3	3	3	3	3	極力放射能が漏れない様にして、日本海溝など、できるだけ生活に影響が出ない場所に置いておき、安全に処分出来る技術開発が確立するのを待つ。	They should try to prevent radiation leakage as much as possible, keep the waste in a place where it will not affect people's lives as much as possible, such as the Japan Trench, and wait for the development of a technology to dispose of it safely.
19	3	3	3	2	5	5	5	5	5	5	5	5	3	4	3	3	3	4	4	3	3	3	3	4	3	4	3	根本的に許した福島健で処分すべき。税金使って、今まで」恩恵があったと思う。	Fundamentally, it should be disposed of in Fukushima Prefecture, which allowed the nuclear power plant to be located there. I think they have benefited from the taxpayer's money spent so far.
17	4	2	1	2	2	2	2	2	2	3	2	3	5	5	4	3	4	5	5	5	3	5	5	5	4	4	3	そもそもそこまで汚染されているのか、、、？	Is it that contaminated to begin with?
16	5	3	3	3	3	4	4	2	4	4	3	4	5	5	2	2	3	5	5	4	4	5	4	4	4	4	2	それ以外にいい案があればよいが、難しい問題だと思う。	It would be nice if there were other good ideas, but I think it is a difficult problem.
16	5	3	2	4	4	4	4	1	1	4	1	1	5	4	1	1	4	4	3	1	2	4	4	3	2	4	1	環境汚染が心配だが、福島では既にそのような状況で10年経過しており、そのたった10年であるが、その影響はどのようなものかを知りたいと感じる。	I am concerned about pollution, but Fukushima has been in such a situation for 10 years, and I would like to know what the effects of such pollution have been in just 10 years.
10	4	3	1	2	4	5	4	3	3	4	4	4	3	3	3	3	3	3	3	3	3	3	3	3	3	3	4	１０年以上経っても、キノコ類が基準値以上で、販売できないのに不安をかんじます	I am concerned that even after more than 10 years, mushrooms are still above the standard value and cannot be sold.
16	3	2	1	3	5	5	5	4	4	4	3	3	4	4	3	4	4	4	4	4	3	4	2	4	4	3	1	福島だけでは土地がないから仕方ないのかなと思うが、自分の地域ではしてほしくない。	I don't know if it's inevitable because there's no land in Fukushima alone, but I don't want them to do it in my area.
1	4	3	2	3	3	2	2	3	2	2	2	2	3	2	3	3	2	3	2	3	3	2	2	2	2	3	3
10	4	3	1	2	5	5	5	5	3	3	3	3	4	4	2	2	4	4	4	4	4	4	4	4	2	4	4	どこかには持って行かなければならないものならば、浩平な決定方法で決めるべき	If it has to go somewhere, it should be decided by an impartial method of decision making.
15	2	3	3	3	3	3	3	2	2	2	2	2	2	2	2	2	2	2	2	1	2	2	1	2	2	2	2
1	3	3	2	2	3	3	3	3	3	3	3	3	3	3	3	3	3	3	3	3	3	3	3	3	3	3	3
17	1	1	1	3	4	4	4	3	4	4	3	4	4	4	4	4	4	4	4	4	5	4	4	4	4	4	4
19	4	2	1	3	4	4	4	2	2	3	2	1	5	4	3	3	4	4	5	3	3	4	4	4	3	4	3	日本全体で考えるべきことと思う	I think it's something Japan as a whole should consider.
17	4	2	2	3	4	4	4	3	3	3	3	3	3	3	3	3	4	3	3	3	2	4	4	3	3	3	1	基本的には賛成だが、場所の検討は難しそう。福島だけに重荷を背負わすのは違うが、自分の居住地の近くに汚染物質が埋められるのはやはりいい気はしない。	I agree in principle, but it seems difficult to consider the location. It's different to put the burden only on Fukushima, but I still don't feel good about contaminated materials being buried near my home.
5	5	4	4	3	5	5	4	4	5	5	5	5	2	2	2	2	2	2	2	2	2	2	2	2	2	2	2	全量処理は無理と思うので一部は福島でやらないといけないものが残るのでは	I don't think it's going to be possible to dispose of all of it, so there's going to be some that has to be done in Fukushima.
5	2	3	1	1	1	1	2	1	1	1	1	1	1	1	1	1	2	1	1	1	1	2	1	1	1	2	2
11	5	4	4	4	4	5	5	4	5	5	4	4	5	5	5	4	4	5	5	5	5	5	4	4	5	5	4
8	3	3	1	2	5	5	5	5	5	5	5	3	4	4	3	3	3	4	4	4	3	4	4	4	3	4	3
11	1	2	1	2	5	3	3	2	5	2	4	2	4	3	5	3	4	4	1	4	3	2	5	4	2	3	1	良いと思う	I think it's good.
1	3	2	2	3	3	3	3	3	3	3	3	3	3	3	3	3	3	3	3	3	3	3	3	3	3	3	3
8	3	2	2	2	4	4	4	4	4	4	4	4	4	4	4	4	4	4	4	4	4	4	4	4	4	4	4
2	4	1	1	1	1	1	1	1	1	1	5	5	1	1	1	1	1	1	1	1	1	1	1	1	1	1	1
17	3	2	1	2	3	3	3	3	3	3	3	3	5	5	3	3	3	5	5	5	3	5	5	5	5	5	5	よく分からない	I am not sure.
15	4	3	3	3	2	2	3	3	3	3	2	2	4	4	5	3	4	4	4	3	4	4	4	4	5	5	5
6	2	2	1	2	4	4	4	4	3	4	2	4	4	4	3	4	4	3	4	4	3	4	4	4	4	4	4	勉強しなければならばいと思った。	I think I have to study about it.
16	4	1	1	3	2	3	3	3	2	2	3	4	4	3	4	4	4	3	4	3	4	4	4	4	4	4	3
16	4	3	3	2	2	3	4	3	2	3	5	3	3	4	5	5	3	5	3	3	4	4	5	5	3	4	4
11	3	3	3	2	3	4	3	3	4	5	3	4	3	4	5	5	5	5	3	3	5	4	4	3	4	4	4
8	4	3	1	2	5	5	4	5	5	5	4	4	4	4	2	2	4	4	4	4	4	4	4	4	3	4	4
14	5	4	2	4	3	4	3	2	2	3	1	1	3	4	4	2	4	2	3	2	4	2	4	3	4	3	1	福島県以外の場所も受け入れるべき	Places other than Fukushima should be accepted.
11	1	1	1	3	2	2	2	2	3	3	2	2	2	3	3	3	3	3	3	4	3	3	3	3	3	3	2	お好きにどうぞ	As you wish.
19	3	4	3	1	5	5	5	5	5	5	5	5	3	3	2	3	3	3	3	3	3	3	3	3	3	3	3	汚染されていない場所になぜ汚染物質を置くのか決めた人に言いたい、自分の家の庭に、そういうことが出来るのか、と	Why would they put contaminants in a place that is not contaminated? I would like to say to the person who made the decision, can you do that in your own yard?
15	4	4	2	4	4	4	4	4	4	4	4	4	4	4	4	4	4	4	4	4	4	4	4	4	4	4	4
17	2	2	1	2	4	4	5	4	4	4	5	4	4	4	3	3	4	4	4	4	3	4	3	4	4	4	3	実現は難しいと思う。	I think it would be difficult to achieve.
7	2	3	3	2	5	5	5	5	5	3	3	3	3	3	1	3	4	3	3	2	2	4	3	3	3	4	1
15	4	3	3	2	4	4	4	3	4	3	4	5	2	4	3	3	4	4	4	4	3	5	5	3	4	3	2	詳しくないが県外の土中や海中に埋めるということだろうか。	I don't know much about it, but does it mean burying it in the ground outside the prefecture or in the sea?
7	4	3	2	3	3	3	3	3	3	3	2	2	2	2	2	2	2	2	2	2	2	2	2	2	2	2	2	いいと思う	I think it's good.
8	1	2	2	1	5	5	5	5	5	5	5	5	3	3	3	3	3	3	3	3	3	3	3	3	3	3	3	無理だと思う	I think it's impossible.
16	2	1	1	3	3	3	3	3	3	3	3	3	3	3	3	3	3	3	3	3	3	3	3	3	3	3	3
1	4	3	2	3	4	4	4	3	3	3	2	3	4	3	4	3	5	3	3	3	4	3	4	5	4	4	2	同じ日本の地域の問題なので、日本全体で取り組むべき問題だと思う。	I think this is an issue that should be addressed by Japan as a whole, since it is a problem of the same Japanese region.
6	4	2	2	3	4	3	2	3	3	2	2	2	4	3	3	3	4	3	2	3	4	3	3	3	4	3	4
19	4	3	3	3	4	4	4	3	2	3	3	2	5	5	4	3	4	5	5	4	3	5	5	5	3	4	4	難しい問題だが、やむを得ない部分もある。もっと理解できるように発進した方がよいと思う	It is a difficult issue, but in some ways unavoidable. I think it would be better to spread the information in a more understandable way.
2	4	2	1	1	5	5	5	5	5	5	5	5	4	4	1	1	3	4	5	4	2	4	4	4	2	4	1	責任逃れ	Evasion of responsibility
19	1	1	1	2	3	3	3	3	3	3	3	3	3	3	3	3	3	3	3	3	3	3	3	3	3	3	3
7	1	3	1	2	5	5	3	5	4	5	5	5	3	2	2	3	3	3	3	1	3	3	2	2	2	2	2
8	4	3	3	2	4	4	4	4	3	4	4	4	1	1	1	1	1	1	1	3	1	1	1	1	1	1	1	福島県内で処分すれば懸念は拡大することは無いしコストも余計に発生しないのに何故それをしないのか分からない。	I don't understand why they don't do that if they can dispose of the waste within Fukushima Prefecture and the concern won't grow and there won't be any extra costs.
7	4	3	3	3	2	2	3	3	3	2	3	3	4	2	3	3	3	2	3	2	3	4	3	2	3	3	3	各県で同じ処理をする	The same process is used in each prefecture.
15	4	3	1	4	4	4	4	4	3	4	1	1	4	4	3	2	4	5	5	2	2	5	5	5	1	5	1
8	4	3	1	4	4	4	4	3	2	3	2	2	4	3	3	3	4	4	4	3	3	4	4	4	3	4	4	とにかく早く進めてほしい。	Anyway, I want them to proceed as soon as possible.
14	4	3	2	2	4	4	4	3	3	3	2	2	4	4	3	2	4	4	4	4	4	4	4	4	3	4	3	福島に戻る環境を作るための県外処分だと思うので、戻らない人がどう考えているのか知りたい。	I think that the disposal outside the prefecture is to create an environment for people to return to Fukushima, so I would like to know what people who are not returning think about it.
7	3	1	1	3	3	3	4	4	3	3	3	3	4	3	2	2	3	4	4	3	3	3	3	4	3	3	3
8	1	2	1	2	4	4	4	4	4	4	5	4	5	3	3	4	3	4	4	4	4	4	3	4	4	4	2
7	3	2	2	2	4	3	3	3	3	3	3	3	3	4	3	4	4	4	3	4	3	3	5	3	3	4	2
6	1	3	2	3	4	4	4	4	4	4	4	4	5	4	4	4	4	5	4	4	4	4	4	4	4	4	2	よくわからないので何ともいえない	I can't say as I don't know much about it.
16	3	2	2	2	3	2	4	4	3	3	3	4	4	3	2	2	2	4	4	2	2	4	4	4	2	3	3
10	2	2	1	3	2	2	3	3	3	3	3	3	3	3	3	3	3	3	3	3	3	3	3	3	3	3	3
1	4	3	2	3	1	3	2	2	1	5	3	2	2	3	4	2	3	5	3	2	4	3	4	2	4	3	4
19	3	1	1	3	4	4	4	4	4	4	4	4	5	5	5	5	5	5	5	5	5	5	5	5	5	5	5
19	3	1	1	3	4	4	4	4	4	4	3	3	4	4	4	4	4	4	4	4	4	4	4	4	4	4	4
5	4	4	1	4	4	4	4	4	3	4	2	2	4	4	2	3	4	3	4	3	3	4	3	4	3	4	2	一部の地域で処理するのではなく、日本全体で最適な方法を模索すべきだと思う。	I think we should seek the best method for Japan as a whole, rather than just disposing of them in a few areas.
17	3	1	1	2	4	3	3	3	3	4	3	3	3	4	3	3	4	3	3	3	4	3	4	3	3	3	3
8	4	3	2	2	3	3	3	3	3	3	3	3	4	3	4	3	4	4	4	3	3	3	3	4	3	3	3	難しい問題なので残される子孫にどのような影響が出るかも含めて専門家と地域の人との話し合いが大事だと思う。	It is a difficult issue, so I think it is important to have discussions with experts and local people, including how it will affect the descendants who will be left behind.
19	3	3	2	3	3	4	3	3	3	3	3	3	4	4	3	4	4	4	4	4	4	4	4	4	4	4	4
16	3	1	2	3	3	3	3	3	3	3	3	3	3	3	3	3	3	3	3	3	3	3	3	3	3	3	3
19	4	3	3	3	4	4	4	4	4	4	4	4	5	5	3	5	5	5	5	3	3	5	5	5	5	5	3	処分する必要がありますが、安全に関して詳しく説明があった覚えがない。	It has to be disposed of, but I don't recall any detailed explanation about safety.
5	4	3	3	3	2	2	2	2	2	2	2	1	1	1	1	2	2	2	2	2	2	1	1	2	1	1	1
6	4	4	4	1	5	5	5	5	5	5	5	5	3	3	3	3	3	4	4	4	4	4	4	4	4	4	5	中止しましょう	Let's call it off.
17	4	3	1	2	4	4	4	3	3	3	3	3	2	2	2	2	2	2	2	2	2	3	3	3	2	2	2	汚染された土壌を福島県外で処分する意図がわからない。他の土地をさらに汚染することになるかもしれないし原発周辺で処分するほうがまとまっていて対処しやすいように思う。	I don't understand the intention to dispose of contaminated soil outside Fukushima Prefecture. It may further contaminate other areas, and I think it would be easier to deal with the situation if the soil were disposed of near the nuclear power plant.
19	3	4	3	3	4	2	3	4	3	3	3	3	2	2	2	2	4	4	3	3	3	3	3	3	3	3	3	仕方ないと思う	I don't think we have a choice.
5	4	3	3	3	2	2	2	2	2	3	2	3	4	4	4	4	4	4	5	4	4	4	4	4	4	4	4	妥当だと思う	I think it's reasonable.
10	4	3	2	2	4	4	4	5	4	3	3	3	3	3	3	3	3	3	3	2	2	2	2	2	2	2	2
10	2	3	1	3	4	4	5	4	3	5	4	2	5	4	4	3	3	5	4	5	3	4	5	4	3	4	3	住宅地から離れた安全な地域を選定し、全国に平等に処分を科すべきだと思います。	I think they should select safe areas away from residential areas and impose disposal equally throughout the country.
19	4	3	2	4	4	4	4	1	1	1	1	1	3	3	2	1	2	3	3	3	2	3	3	4	2	4	2	世の中やっぱり金の力でどうにかなるんだろうなと思う。東京は絶対に最終処分場にはならないと思う。公平という言葉を使うならじゃんけんでもして決めて良いです。一生懸命やってる人には悪いけど、この国の政策には何も望んでいない。	I still think that the power of money will take care of the world. I don't think Tokyo will ever be the final disposal site. If you use the word "fairness," you can decide by rock-paper-scissors-scissors. I feel sorry for those who work hard, but I don't expect anything from the politics of this country.
6	2	2	1	3	4	4	3	5	3	4	3	3	3	4	1	3	4	3	3	3	2	4	3	4	3	3	1
6	4	2	1	3	5	5	5	5	5	5	5	5	4	4	4	4	4	4	4	4	4	4	4	4	4	4	4
6	5	4	1	3	4	4	4	4	4	4	2	2	4	3	2	2	4	5	5	2	2	2	2	5	3	4	2	科学的な進歩により、より安全に廃棄できるようになることを期待しています	I hope that scientific advances will allow for safer disposal!
19	5	3	3	2	4	5	4	4	3	4	3	3	4	4	3	3	3	4	4	4	4	4	4	4	3	4	4	結局 お金のない自治体が 大金を助成されて負わされることになりそう	After all, municipalities with no money are going to end up being subsidized and saddled with a lot of money.
16	4	3	1	1	5	5	5	5	5	5	5	5	2	4	3	3	3	3	3	3	3	3	3	3	3	3	3	福島県内だけで解決するのは間違っているとは思うが、(コスト・環境面から)輸送することには反対。	I think it is wrong to solve this problem only within Fukushima prefecture, but I am against transporting it (from cost and environmental perspectives).
8	3	3	2	3	3	3	3	3	3	3	3	3	3	3	3	3	3	3	3	3	3	3	3	3	3	3	3	難しい問題で意見がわからない	It's a difficult issue and I don't know what my opinion is.
16	4	3	1	3	4	4	4	4	4	4	3	3	4	3	3	4	4	4	4	3	3	4	4	5	4	4	3	もう少し時間をおいてみては	I think we should wait a little longer.
19	3	3	2	3	2	4	3	3	3	5	3	3	2	4	2	2	2	4	4	3	3	4	3	4	2	4	2
11	3	1	1	1	3	3	3	2	2	2	3	3	2	3	3	2	3	2	2	2	2	2	2	2	3	2	2
16	4	3	1	3	5	5	5	4	3	4	2	1	5	5	3	4	4	4	4	3	3	4	4	5	5	4	4	たまたま場所が福島だっただけで、今後他の地域でも大震災があれば可能性があると思うから。	Because the location just happened to be Fukushima, and I think there is a possibility if there is an earthquake in other areas in the future.
5	2	3	1	4	4	4	5	4	4	5	5	5	3	4	4	3	4	5	4	4	2	4	3	5	2	4	1
8	5	4	3	3	4	3	3	2	2	2	2	2	5	5	3	3	3	5	5	3	4	5	3	3	3	3	3	いつどこで何があるかはわからない、同じ日本に生まれたのだから、相手立場に立ち、考え、協力できる事は後の時代を生きる世代の人為にもなると思います。	I don't know when and where it will happen, and since I was born in the same country, I think that the ability to put muself in the other person's shoes, think about it, and cooperate will benefit the generations that will live in the future.
11	1	1	1	1	5	5	5	5	5	5	5	5	3	3	3	3	3	3	3	3	3	3	3	3	3	3	3
10	3	3	3	3	4	4	4	4	4	4	4	5	5	4	3	3	3	3	4	3	3	3	4	4	3	4	3	難しい問題である	It is a difficult issue.
17	3	2	2	2	5	5	5	5	5	5	5	5	5	5	5	5	5	5	5	5	5	5	5	5	5	5	5	もっと早くしてほしい。	I wish it would be faster.
15	3	1	1	3	3	3	3	3	3	3	3	3	3	3	3	3	3	3	3	3	3	3	3	3	3	3	3
2	2	2	2	3	5	5	5	5	5	4	4	4	5	5	5	4	5	5	5	5	5	5	5	5	4	5	5
10	3	3	3	3	4	4	4	4	4	4	3	3	5	5	2	2	3	4	4	3	2	4	5	4	3	4	3	30年の間にダウンする影響と、新しいシステムや国土以外（地底や海底など）利用の開発を促進させることで、現在とは方向性が変化する可能性があるかもしれない	There may be a change in direction from the current one, with abortive effects over the next 30 years and the possibility of promoting the development of new systems and non-terrestrial (e.g., subterranean and undersea) uses.
1	4	3	3	3	2	3	4	4	2	3	4	2	2	4	4	5	5	4	3	3	4	4	2	3	4	4	3
8	4	3	2	2	5	5	5	5	5	5	5	5	4	4	4	4	4	4	4	3	3	4	4	4	4	4	4	汚染されていなかった土地が汚染される可能性が出てくるかと思うと不快である	It is unpleasant to think that land that was not contaminated could become contaminated
17	4	3	4	3	4	4	4	2	2	3	2	2	4	4	4	4	4	4	4	4	4	4	4	4	4	4	4
16	2	3	1	3	2	2	2	1	1	4	2	2	4	4	3	4	4	3	3	3	3	3	3	4	3	4	3
16	2	2	1	2	3	3	3	3	3	3	3	3	3	3	3	3	3	3	3	3	3	3	3	3	3	3	3
2	4	2	2	3	4	3	3	3	3	3	3	3	3	3	3	4	3	3	3	3	3	3	3	3	3	3	3
2	5	4	4	4	2	2	1	3	2	2	2	2	1	1	1	2	4	2	2	2	3	3	2	3	2	4	3
1	4	3	3	3	3	3	4	4	4	4	3	3	4	5	4	3	3	3	3	4	4	4	3	4	4	4	4
2	3	3	2	3	3	3	3	3	3	3	3	3	4	4	4	4	4	4	4	4	4	4	4	4	4	4	4
2	3	4	4	4	5	5	5	5	5	5	5	5	4	4	4	4	4	4	5	4	4	4	4	4	4	4	4
16	1	1	1	1	2	2	2	2	2	2	2	2	3	3	3	3	3	3	3	3	3	3	3	3	3	3	3
1	4	3	1	3	3	4	4	3	3	3	4	3	4	4	2	1	2	5	5	3	1	4	5	5	1	4	1
8	3	3	1	3	4	4	4	4	4	4	3	3	4	4	3	4	3	4	4	4	4	4	4	4	4	4	3	どこの場所になっても健康被害は出さないでほしい	I do not want any health hazards, no matter where they are.
15	1	2	1	1	5	5	5	5	5	5	5	5	1	1	1	1	1	1	1	1	1	1	1	1	1	1	1	絶対に反対である。	I am absolutely against it.
11	1	1	1	1	3	3	3	3	3	3	3	3	2	3	3	3	2	3	2	2	3	3	2	3	3	4	4
11	3	3	3	3	3	3	3	3	3	3	3	3	3	3	3	3	3	3	3	3	3	3	3	3	3	3	3
1	3	3	1	3	4	4	4	4	4	4	4	4	5	4	3	2	5	5	5	5	3	5	5	5	4	3	3
16	3	1	1	1	3	3	3	3	3	3	3	3	3	3	3	3	3	3	3	3	3	3	3	3	3	3	3
1	4	2	2	4	5	5	5	5	5	5	5	5	5	5	5	5	5	5	5	5	5	5	5	5	5	5	5	何処か受け入れなければならないと思う	I think we have to accept it somewhere.
16	1	1	1	2	5	3	4	5	3	4	4	3	5	4	5	3	4	3	4	5	3	4	4	3	4	2	3	わからない	I don't know.
11	3	2	2	2	5	4	3	2	2	4	3	3	5	5	4	4	3	3	2	5	5	4	4	4	3	2	2
15	3	2	1	3	4	4	4	4	3	3	3	3	5	5	4	3	3	4	4	4	3	4	4	5	5	5	4
1	4	1	1	3	4	4	3	3	4	3	3	3	4	4	3	4	4	3	4	3	2	3	3	3	4	4	2	なぜ30年以内なのか	Why within 30 years?
19	3	2	1	3	4	4	4	4	4	4	5	5	3	3	3	3	3	3	3	3	3	3	3	3	3	3	3
11	2	1	1	4	2	5	3	1	2	4	3	5	2	4	1	5	2	5	4	1	3	4	2	3	1	5	2
1	4	2	1	2	2	3	4	1	2	3	3	2	3	4	4	4	1	3	2	2	4	3	2	3	3	4	3
8	4	3	3	2	3	3	3	3	3	3	3	3	3	3	3	2	3	3	3	3	3	3	4	3	3	2	2	なんとまいえないかな	I can't say for sure.
16	4	2	1	3	4	4	4	4	3	3	3	3	4	3	4	3	3	3	3	3	3	4	5	4	4	4	2
11	3	2	1	3	4	4	4	3	3	3	1	1	4	4	3	4	4	4	4	3	3	4	4	4	4	4	2	県内外で検討すべきだと思う。	I think they should consider this within and outside of the prefecture.
11	3	3	3	4	3	3	2	3	2	2	1	1	3	3	3	3	3	2	3	3	3	3	3	3	3	4	3
1	4	3	1	3	4	4	4	5	4	4	2	2	5	4	3	5	5	5	5	5	4	5	5	5	5	5	2	他に適切に処分できる場所があるのであればそちらがいいと思う。ただ無償で他の場所で処分は不満が出るので何か還元するべき	If there is another place where it can dispose of them properly, I think it would be better there. However, free disposal at other places will cause dissatisfaction, so something should be done to give back.
15	4	3	3	3	4	4	3	3	3	3	1	1	5	5	5	4	5	5	5	3	1	5	5	5	3	5	5	無害化が簡単に出来ないのからある程度やむを得ないと思う、ただ最終処分して終わりというのは困る、無害化するための技術開発、研究はしてもらわないと、	Since detoxification is not easy, I think it is inevitable to some extent. However, it is not good if disposal is the end of the matter. We need to develop technologies and conduct research to make them harmless.
1	5	4	4	4	5	5	4	4	5	4	4	5	5	4	5	3	4	5	5	5	4	5	5	4	4	4	4
10	4	3	3	3	5	5	5	5	5	5	5	5	4	4	3	3	3	4	4	3	3	3	3	4	3	4	3	無害になる薬品等が開発されると良い。	It would be good if chemicals could be developed to make the waste harmless.
2	3	3	2	2	3	3	3	3	3	3	3	3	3	3	3	3	3	3	3	3	3	3	3	3	3	3	3
1	5	4	3	3	5	5	5	5	5	5	5	5	5	5	1	1	5	5	5	1	1	5	5	5	1	5	1	せいふのつごうばかり	It's all about government convenience.
19	3	3	1	2	5	5	5	5	5	5	5	5	5	5	4	4	4	5	5	4	4	4	5	5	5	5	4	難しい問題でなんとも言えない	It's a difficult problem, it's hard to say.
11	5	4	4	4	4	5	5	5	4	4	4	4	4	4	4	5	5	5	4	4	4	4	4	4	5	3	4
15	4	1	1	3	5	5	5	5	3	3	2	3	4	4	3	3	3	3	4	3	3	3	4	4	2	4	4	何れにせよ土壌処分は必要になると思いますが、処分地の住人に対して話し合いと納得に行く説明が必要です。	I think soil disposal will be necessary in any case, but it needs to be discussed and explained to the residents of the disposal site in a satisfactory manner.
11	2	2	1	1	3	3	3	2	2	2	2	2	2	2	2	2	2	2	2	3	3	3	3	3	3	3	3
11	2	3	1	2	4	4	4	3	4	4	4	4	5	5	5	5	5	5	5	4	4	4	5	5	4	4	4
11	4	3	3	4	3	3	3	3	3	3	2	3	3	3	3	3	3	3	3	3	3	3	3	3	3	3	3
11	3	2	1	3	4	4	4	3	4	4	4	4	4	3	3	3	4	4	4	3	3	3	3	3	3	3	3	致し方ない	There is no other way.
16	2	2	2	3	4	4	3	4	4	3	4	4	3	3	3	3	4	3	3	4	3	3	3	4	3	2	4
19	2	2	1	3	3	3	3	3	3	3	3	3	2	2	2	2	2	2	2	3	3	3	2	2	2	2	3
11	3	2	1	3	3	3	4	3	2	2	2	2	4	4	2	2	5	4	4	1	1	2	5	4	3	4	4
2	4	3	1	3	3	4	3	3	2	3	2	2	4	4	2	2	4	4	4	2	3	2	4	5	2	4	2	総論合意だが各論反対に思われる	I agree with the general opinion, but disagree with each opinion.
11	4	3	3	3	4	5	5	1	3	4	3	3	4	4	2	2	4	4	4	4	3	4	5	4	4	5	1	他の県に持ち込んでリスクを撒くよりは県内で処分するのが公平な目で見ればマシなのかも	Maybe it's better in fairness to dispose of it within the prefecture than to bring it to another prefecture and spread the risk.
15	5	3	3	4	4	4	4	5	4	4	3	3	4	4	3	2	4	5	3	5	3	5	5	4	4	4	3	全国で考えて決定する。	The decision should be considered nationally.
2	5	3	3	3	3	4	3	4	3	4	3	3	3	4	4	3	4	3	4	3	3	3	4	3	4	3	4
2	3	3	2	3	4	4	4	5	4	2	4	3	3	4	4	5	5	3	3	2	3	4	5	4	4	5	4	大変な事になっている	It's a big problem.
2	2	2	1	3	5	5	5	5	5	5	4	4	4	4	3	4	4	4	4	4	4	4	5	4	4	4	4	なるべく早く安全な場所に処分して欲しい	I want them disposed of in a safe place as soon as possible.
11	2	1	1	2	2	1	1	1	1	5	4	4	4	4	2	5	2	2	5	4	3	3	3	3	3	3	3
1	2	1	1	2	5	5	5	5	5	5	4	4	5	4	1	1	3	4	4	2	1	4	4	4	1	4	2
2	4	3	3	3	3	4	3	3	3	3	3	3	4	3	4	3	3	3	3	4	4	3	3	3	3	3	3
2	4	3	3	3	4	5	4	3	3	3	2	2	4	3	4	3	3	3	4	4	2	4	3	4	3	4	4
11	3	2	2	3	5	5	5	5	5	5	5	5	3	3	3	3	3	3	3	3	3	3	3	3	3	3	3
11	4	3	3	3	3	4	3	5	3	4	3	4	3	4	5	3	5	4	3	3	5	3	4	5	4	3	4	処分しなければ現状維持のためいつかやらないといけないので	If we don't get rid of it, we're going to have to at some point to maintain the status quo.
2	4	4	4	3	2	2	2	3	3	3	2	2	4	4	3	2	4	4	4	3	3	3	3	4	4	4	1
19	4	3	1	3	4	4	4	4	4	5	4	5	5	3	3	2	4	4	4	2	2	3	4	4	2	4	2	なるべく、人間、動植物に影響のない場所、方法を検討すべき。	They should consider locations and methods that have the least impact on people, animals, and plants.
19	3	1	1	2	5	5	5	4	5	5	5	3	4	4	4	4	4	5	5	4	3	4	4	4	4	4	2
19	3	3	2	2	4	4	4	4	3	3	2	3	4	4	4	4	4	4	4	4	4	4	4	4	4	4	4	特にないが仕方ないことだと思う	Nothing in particular, but I think it is inevitable.
2	5	3	1	3	4	4	5	4	4	4	2	2	4	4	3	3	4	4	4	5	3	4	5	4	3	4	2	日本で平等に処理する必要があると思う。が、あまり人が住んでいないところがいいと思う。	I think it is necessary to dispose of waste equally in Japan, but I think it would be better to dispose of the waste in a place where not many people live.
19	3	3	1	3	4	4	4	4	4	4	3	3	4	4	4	3	3	3	3	3	3	4	5	4	3	4	2	よく分からない	I am not sure.
2	3	2	1	3	3	3	3	3	3	3	3	3	3	3	3	3	3	3	3	3	3	3	3	3	3	3	3
1	1	1	1	1	2	3	2	2	3	3	1	2	2	2	4	3	2	3	2	1	3	3	2	2	3	2	2
11	4	2	2	3	4	4	4	3	3	3	3	3	3	3	3	3	3	3	3	3	3	3	3	3	3	3	3
11	1	2	2	3	3	2	2	3	2	4	2	3	4	4	4	4	4	3	4	5	4	4	3	4	4	5	2
11	4	3	2	3	4	5	4	4	4	5	5	4	4	4	4	3	4	4	4	5	4	4	4	5	4	4	4	説明をしても聴く耳を持たない人もいるだろうと思う。	I think there will be people who will not listen even if they explain.
11	1	2	1	3	3	3	3	3	3	2	3	3	4	4	3	4	4	4	4	3	4	3	4	4	3	3	4
2	5	4	4	4	2	2	3	4	3	4	2	2	2	4	4	4	4	3	4	2	4	3	1	4	1	5	1	どこかに置かなければならないのでどうしようもない	I think it is inevitable because it has to be disposed of somewhere.
2	4	2	2	3	5	4	3	4	4	4	2	2	2	3	3	2	3	3	4	4	4	4	3	4	4	3	3	結論を先送りせず早く決めるべきだ	They should decide soon, not postpone the conclusion.
1	4	3	2	3	2	3	2	2	2	4	1	1	4	4	2	3	5	4	4	4	2	4	5	4	2	4	1	県民の方が既に大きな負担を負っており、県外にて処分する、という法律の方針は賛同できる。どこかの地域がやらなくてはならないことなのだから、住民が納得するしないに関わらず、科学的根拠をもとに説明した上で進めてもらいたい。ただ、それが元で地域の首長の立場が悪くなってしまうとしたら残念で、そのとき頑なに受け入れようとしない住民に対しては軽蔑する。	The residents of the prefecture are already bearing a heavy burden, and I agree with the policy of the law to dispose of them outside the prefecture. Since this is something that has to be done by some municipality, I hope that it will be done after it is explained based on scientific evidence, regardless of whether the residents agree with it or not. However, it would be unfortunate if the posit…
11	4	3	4	3	4	3	4	5	4	4	5	4	4	5	5	3	4	4	5	3	4	2	4	5	4	5	3
2	4	3	1	3	3	3	4	4	3	3	3	3	3	4	4	4	4	4	3	3	4	4	4	4	4	4	3
2	4	1	1	4	3	3	3	3	3	3	3	3	4	3	3	3	3	3	4	3	3	3	3	3	3	3	3	とにかく進めないと前に進まないと思います	In any case, I don't think we can move forward unless we move forward.
1	5	4	4	4	5	5	5	4	4	4	4	4	4	4	3	4	3	3	3	3	4	4	3	3	3	4	3	如何に課題を共有できるかが重要	It is important how we can share the issues.
1	3	1	1	2	3	3	2	1	2	3	3	3	2	1	1	1	1	1	1	2	1	1	1	1	1	1	1
1	3	1	1	1	3	3	3	3	3	3	3	3	3	3	3	3	3	3	3	3	3	3	3	3	3	3	3
11	3	1	1	3	3	3	3	3	3	3	3	3	3	3	3	3	3	3	3	3	3	3	3	3	3	3	3
11	3	1	1	3	3	3	3	3	3	3	3	3	3	3	3	3	3	3	3	3	3	3	3	3	3	3	3	わからない	I don't know.
11	3	2	2	3	3	4	4	4	4	3	3	4	3	3	4	3	4	3	3	3	4	4	3	3	3	3	3
11	2	2	1	3	4	4	4	5	4	4	2	2	4	3	1	1	5	4	4	1	1	4	3	4	3	3	1
11	4	4	1	3	4	4	4	2	2	2	1	1	4	3	1	2	4	3	4	3	2	4	4	4	3	3	1
2	5	4	4	1	5	5	5	5	5	5	5	5	3	3	3	3	3	3	3	3	3	3	3	3	3	3	3	福島県でやってほしい。	I want it to be done in Fukushima Prefecture.
11	4	2	1	3	3	3	3	2	3	3	2	3	4	3	3	3	4	4	4	4	4	4	4	4	4	4	4
2	5	3	3	3	4	4	4	5	5	5	1	1	4	5	1	2	5	4	5	1	1	4	5	5	1	4	1	賛成。2040年を目処に、例えば国家からの助成一時金や公共事業地の設置などとテイクバックで受け入れ先自治体を募れば良い。判断は自治体=住民の代表で行い、国家の介入は認められない。受け入れ先が現れない場合は、数年程度の処分延長措置とし、受け入れ先として声を上げるテイクバックを決めて、改めて立候補を待つ。決して国家主導であってはならない。また地方自治体においても、首長の判断でなく住民による決定であることをエビデンスとしなければならない。	I agree: by 2040, they should invite local governments to accept the project, along with, for example, a lump sum subsidy from the state and the establishment of public works sites. The decision should be made by the representatives of the local government, and the state should not be allowed to intervene. If no one is found to accept the project, the disposition should be extended for a few year…
11	2	1	1	1	3	3	3	2	3	3	3	3	4	3	3	3	4	3	3	3	3	3	3	4	4	3	4
2	4	2	1	3	4	4	4	3	3	3	3	3	5	4	4	3	3	3	3	3	3	3	3	3	3	3	4
2	1	2	1	1	5	5	5	5	5	5	5	5	3	3	2	2	1	2	3	4	2	2	2	3	2	2	3	移動費用がかかる	It will cost money to move.
[truncated: 3 more rows]

## Sheet: OR4
Online Resource 4. Arithmetic mean (average), standard deviation (SD), and probability (p) value for different moral foundations, regions, and groups.
Moral foundation	Region	Group	Average	SD	p value
Harm/Care	Kanto	MH (n = 663)	3.04	0.41	< 0.001
		ML (n = 337)	2.04	0.5
	Kansai	MH (n = 337)	3.23	0.32	< 0.001
		ML (n = 663)	2.47	0.52
Fairness/Recipriocity	Kanto	MH	3.06	0.41	< 0.001
		ML	2.09	0.51
	Kansai	MH	3.21	0.32	< 0.001
		ML	2.47	0.5
Ingroup/Loyalty	Kanto	MH	2.52	0.54	< 0.001
		ML	1.94	0.5
	Kansai	MH	2.86	0.39	< 0.001
		ML	2.13	0.43
Authority/Respect	Kanto	MH	2.54	0.51	< 0.001
		ML	2	0.49
	Kansai	MH	2.88	0.37	< 0.001
		ML	2.16	0.41
Purity/Sanctity	Kanto	MH	2.68	0.48	< 0.001
		ML	1.96	0.49
	Kansai	MH	2.99	0.39	< 0.001
		ML	2.22	0.41

## Sheet: OR5
Online Resource 5. Arithmetic mean (average), standard deviation (SD), and probability (p) value for different factors, regions, and groups.
Factors	Region	Group	Average	SD	p value
Interest in the accident	Kanto	MH (n = 663)	3.7	1.04	< 0.001
		ML (n = 337)	2.93	1.25
	Kansai	MH (n = 337)	3.56	1.04	< 0.001
		ML (n = 663)	3.06	1.17
Subjective knowledge of decontamination	Kanto	MH	2.85	0.8	< 0.001
		ML	2.39	1
	Kansai	MH	2.69	0.79	< 0.001
		ML	2.4	0.87
Subjective knowledge of the final disposal policy	Kanto	MH	2.04	0.96	0.003
		ML	1.86	0.98
	Kansai	MH	1.91	0.94	< 0.001
		ML	1.67	0.82
Agreement with the final disposal policy	Kanto	MH	2.79	0.77	< 0.001
		ML	2.54	0.92
	Kansai	MH	2.68	0.75	0.12
		ML	2.62	0.78
Risk perception	Kanto	MH	2.89	0.68	< 0.001
		ML	2.38	0.74
	Kansai	MH	3.01	0.62	< 0.001
		ML	2.58	0.68
Inequity	Kanto	MH	2.65	0.71	< 0.001
		ML	2.28	0.73
	Kansai	MH	2.8	0.65	< 0.001
		ML	2.41	0.63
Protected values	Kanto	MH	1.54	0.56	0.03
		ML	1.47	0.51
	Kansai	MH	1.65	0.56	< 0.001
		ML	1.47	0.48

## Sheet: OR6
Online Resource 6. Correlation coefficients between factors in Kanto and Kansai regions for the MH group (people who value moral norms in their decisions) and the ML group (people who place little importance on moral norms in their decisions).
	1	2	3	4	5	6	7
Kanto region
1. Interest in the accident	-	0.51**	0.41**	0.19**	0.11**	0.01	-0.06
2. Subjective knowledge of decontamination	0.56**	-	0.52**	0.20**	0.04	-0.01	-0.08
3. Subjective knowledge of the final disposal policy	0.46**	0.65**	-	0.13**	-0.06	-0.05	0.01
4. Agreement with the final disposal policy	0.32**	0.34**	0.30**	-	-0.20**	-0.26**	-0.32**
5. Risk perception	0.19**	0.23**	0.08	-0.06	-	0.62**	0.51**
6. Inequity	0.09	0.08	-0.04	-0.14**	0.72**	-	0.70**
7. Protected values	0.05	-0.01	-0.08	-0.23**	0.60**	0.68**	-
Kansai region
1. Interest in the accident	-	0.49**	0.41**	0.17**	0.11*	0.03	-0.04
2. Subjective knowledge of decontamination	0.48**	-	0.54**	0.14**	0.04	0.05	-0.04
3. Subjective knowledge of the final disposal policy	0.34**	0.48**	-	0.16**	-0.01	0.08	0.07
4. Agreement with the final disposal policy	0.30**	0.28**	0.20**	-	-0.35**	-0.34**	-0.42**
5. Risk perception	0.23**	0.15**	0.04	-0.12**	-	0.64**	0.54**
6. Inequity	0.08*	0.02	0	-0.24**	0.66**	-	0.75**
7. Protected values	-0.03	-0.12**	0.01	-0.34**	0.49**	0.65**	-
Numbers to the right of dashes (-) are Spearman’s rank correlation coefficients for the MH group. Numbers to the left of dashes (-) are Spearman’s rank correlation coefficients for the ML group; * indicates statistical significance at the 95% confidence level (p < .05); ** indicates statistical significance at the 99% confidence level (p < .01)

## Sheet: OR7
Online Resource 6. The 60 most frequently used words, each used at least 15 times.
Word (Japanese)	Word (English)	Frequency
思う	think	388
処分	disposal	241
福島	Fukushima	219
問題	problem	83
地域	region	73
最終	final	71
必要	need	65
県外	outside prefecture	60
原発	nuclear power station	59
汚染	contamination	57
場所	location	56
安全	safety	54
難しい	difficult	54
負担	burden	54
受け入れる	accept	53
土壌	soil	49
仕方	way	48
考える	consider	47
賛成	agree	47
影響	impact	45
日本	Japan	45
県	prefecture	43
自分	myself	43
県内	inside prefecture	41
人	people	37
処理	treatment	32
納得	accept, consent	31
方法	method	31
良い	good	30
決める	decide	29
出来る	be able (to do)	29
除去	remove	29
被害	damage	28
説明	explain	27
受ける	receive	25
住む	live in	25
責任	responsibility	25
事故	accident	24
住民	residents	24
他	other	24
知る	know	24
分かる	understand	24
決定	decision	23
自治体	municipality	23
判断	judgment	22
反対	disagree	22
受け入れ	accept	21
政策	policy	21
行う	do	20
国	nation	20
全国	national	20
ん	(negative auxiliary verb)	19
意見	opinion	19
恩恵	benefit	19
解決	solution	19
言う	say	19
出る	come out	19
作る	make	18
都道府県	prefectures	18
東京	Tokyo	18
